# Supplementary material for: Classifying leukemia types with chromatin conformation data
Source: Genome Biol. 2014 Apr 30;15(4):R60. doi: 10.1186/gb-2014-15-4-r60 (PMC4038739; doi:10.1186/gb-2014-15-4-r60)
Supplement: Additional file 7 — This file contains the normalized 5C data in matrix format of all the samples produced for this study. These files can be uploaded directly in the my5C platform (http://my5c.umassmed.edu/welcome/welcome.php) [73]. [file gb-2014-15-4-r60-S7.xlsx]

## Sheet: AF9-A-1_my5C.txt
BM-AF9-1.txt	47|hg19|chr7:27112593-27119161	49|hg19|chr7:27120265-27124106	50|hg19|chr7:27124107-27126046	51|hg19|chr7:27126047-27134243	52|hg19|chr7:27134244-27143915	53|hg19|chr7:27143916-27148156	54|hg19|chr7:27148157-27149203	55|hg19|chr7:27149204-27152781	56|hg19|chr7:27152782-27154055	57|hg19|chr7:27154056-27155350	58|hg19|chr7:27155351-27160433	59|hg19|chr7:27160434-27164113	60|hg19|chr7:27164114-27167353	61|hg19|chr7:27167354-27168832	62|hg19|chr7:27168833-27169025	63|hg19|chr7:27169026-27175129	64|hg19|chr7:27175130-27181276	65|hg19|chr7:27181277-27182700	67|hg19|chr7:27185378-27188964	68|hg19|chr7:27188965-27193759	70|hg19|chr7:27194695-27203286	71|hg19|chr7:27203287-27208174	72|hg19|chr7:27208175-27218626	73|hg19|chr7:27218627-27219652	74|hg19|chr7:27219653-27220010	75|hg19|chr7:27220011-27221611	76|hg19|chr7:27221612-27222246	77|hg19|chr7:27222247-27226554	78|hg19|chr7:27226555-27230183	79|hg19|chr7:27230184-27235594	80|hg19|chr7:27235595-27236984	81|hg19|chr7:27236985-27237669	82|hg19|chr7:27237670-27244010	83|hg19|chr7:27244011-27244206	84|hg19|chr7:27244207-27246335	85|hg19|chr7:27246336-27249605	86|hg19|chr7:27249606-27249912	87|hg19|chr7:27249913-27254037	88|hg19|chr7:27254038-27264439
47|hg19|chr7:27112593-27119161	0	0	4.91365	0	1.27705	0	0.945133	0	1.54948	0	0.993642	0	1.31246	0	1.00995	0	1.6121	0	0	0.812163	1.25166	0	0.607021	0	0.335682	0	0.955584	0	1.4386	0	1.12313	0	0.730557	0	0.891281	0	1.19476	0	0.583921
49|hg19|chr7:27120265-27124106	0	0	10.4098	0	1.64315	0	0.973063	0	0.963332	0	0.947684	0	0.698873	0	0.716697	0	0.890284	0	0	1.38467	0.674927	0	0.820661	0	0.321984	0	0.634253	0	1.099	0	1.08931	0	0.442947	0	0.341188	0	0.446275	0	0.328092
50|hg19|chr7:27124107-27126046	4.91365	10.4098	0	1.57574	0	1.20431	0	1.21589	0	0.33249	0	0.791025	0	0.428203	0	1.75459	0	4.86505	0.908814	0	0	1.1827	0	1.25632	0	0.703412	0	0	0	0.774472	0	2.02133	0	0.839905	0	1.10708	0	1.41987	0
51|hg19|chr7:27126047-27134243	0	0	1.57574	0	3.00116	0	1.69584	0	2.1782	0	1.16517	0	1.3042	0	1.54599	0	1.61064	0	0	3.88087	0.592369	0	2.01444	0	1.19422	0	1.77445	0	2.3356	0	1.50097	0	1.20423	0	1.3051	0	1.4096	0	0.9756
52|hg19|chr7:27134244-27143915	1.27705	1.64315	0	3.00116	0	2.84931	0	2.72706	0	2.20018	0	1.21019	0	1.32868	0	2.68682	0	2.52459	3.34993	0	0	0.979182	0	1.81219	0	1.26429	0	1.21091	0	0.846055	0	1.61344	0	0.884026	0	0.783053	0	1.14527	0
53|hg19|chr7:27143916-27148156	0	0	1.20431	0	2.84931	0	1.50137	0	1.66618	0	1.41193	0	1.36563	0	1.17937	0	2.30081	0	0	4.32174	0.897127	0	1.19908	0	1.02821	0	1.53819	0	1.60271	0	0.877101	0	0.701408	0	1.0067	0	0.330436	0	1.29375
54|hg19|chr7:27148157-27149203	0.945133	0.973063	0	1.69584	0	1.50137	0	4.12629	0	0	0	0.786989	0	1.50691	0	0.703037	0	0	0.843632	0	0	0.978679	0	1.54953	0	0.991536	0	0	0	1.47413	0	0.982299	0	0.896357	0	1.3403	0	4.39269	0
55|hg19|chr7:27149204-27152781	0	0	1.21589	0	2.72706	0	4.12629	0	7.85975	0	3.3196	0	1.94789	0	1.1942	0	0.597335	0	0	1.15232	1.65459	0	1.14601	0	0.469369	0	0.546828	0	1.70942	0	0.802961	0	1.08975	0	0.681624	0	0.260855	0	0.662496
56|hg19|chr7:27152782-27154055	1.54948	0.963332	0	2.1782	0	1.66618	0	7.85975	0	9.22294	0	2.4362	0	1.56163	0	0.826597	0	2.53445	0.587237	0	0	1.1096	0	1.34375	0	0.405057	0	0.891587	0	0.570966	0	0.411686	0	0.974727	0	0.7797	0	0.908415	0
57|hg19|chr7:27154056-27155350	0	0	0.33249	0	2.20018	0	0	0	9.22294	0	12.8249	0	4.05029	0	2.33116	0	2.1231	0	0	1.81745	3.97795	0	1.21806	0	0	0	0.299384	0	0.505997	0	0.411919	0	0.737595	0	0.220781	0	0.45893	0	1.09979
58|hg19|chr7:27155351-27160433	0.993642	0.947684	0	1.16517	0	1.41193	0	3.3196	0	12.8249	0	4.61299	0	3.56976	0	1.57667	0	1.64563	1.09794	0	0	0.908259	0	1.9488	0	0.708421	0	0	0	0.749742	0	1.06427	0	0.587031	0	1.13352	0	0.806134	0
59|hg19|chr7:27160434-27164113	0	0	0.791025	0	1.21019	0	0.786989	0	2.4362	0	4.61299	0	8.19458	0	2.08812	0	1.55709	0	0	1.15496	1.42386	0	0.973426	0	0.169097	0	0.455595	0	0.689105	0	0.36634	0	0.889618	0	0.789893	0	0.46754	0	0.387277
60|hg19|chr7:27164114-27167353	1.31246	0.698873	0	1.3042	0	1.36563	0	1.94789	0	4.05029	0	8.19458	0	14.0814	0	2.84077	0	1.64493	0.939028	0	0	0.745442	0	1.82656	0	0.788777	0	0.892142	0	0.477353	0	0.973378	0	0.812249	0	1.09118	0	1.29911	0
61|hg19|chr7:27167354-27168832	0	0	0.428203	0	1.32868	0	1.50691	0	1.56163	0	3.56976	0	14.0814	0	1.70446	0	1.39659	0	0	2.2589	1.78819	0	0.369735	0	0.0984227	0	0.39737	0	0.69506	0	0.873338	0	0.190554	0	0.131428	0	0.341652	0	0.321238
62|hg19|chr7:27168833-27169025	1.00995	0.716697	0	1.54599	0	1.17937	0	1.1942	0	2.33116	0	2.08812	0	1.70446	0	1.52994	0	2.59785	0	0	0	2.71634	0	2.83669	0	1.52599	0	1.33483	0	0.637129	0	0.794423	0	0.57678	0	0.494409	0	0.734793	0
63|hg19|chr7:27169026-27175129	0	0	1.75459	0	2.68682	0	0.703037	0	0.826597	0	1.57667	0	2.84077	0	1.52994	0	4.58769	0	0	2.30408	2.4744	0	1.43618	0	0.837857	0	0.987598	0	1.93784	0	0.942988	0	0.530292	0	1.12765	0	0.407215	0	0.464296
64|hg19|chr7:27175130-27181276	1.6121	0.890284	0	1.61064	0	2.30081	0	0.597335	0	2.1231	0	1.55709	0	1.39659	0	4.58769	0	13.0036	1.80636	0	0	1.14141	0	1.25453	0	0.900635	0	0.611214	0	0.653718	0	1.41598	0	0.576228	0	0.900187	0	0.272	0
65|hg19|chr7:27181277-27182700	0	0	4.86505	0	2.52459	0	0	0	2.53445	0	1.64563	0	1.64493	0	2.59785	0	13.0036	0	0	4.27014	5.14639	0	1.74865	0	0.650485	0	1.42396	0	0.632985	0	0.952862	0	0.714828	0	1.10517	0	1.21568	0	1.4287
67|hg19|chr7:27185378-27188964	0	0	0.908814	0	3.34993	0	0.843632	0	0.587237	0	1.09794	0	0.939028	0	0	0	1.80636	0	0	3.03032	2.27039	0	2.04157	0	0.379513	0	0.854291	0	1.38169	0	1.04217	0	0.913705	0	0.759184	0	0.612261	0	0.646664
68|hg19|chr7:27188965-27193759	0.812163	1.38467	0	3.88087	0	4.32174	0	1.15232	0	1.81745	0	1.15496	0	2.2589	0	2.30408	0	4.27014	3.03032	0	0	3.77627	0	4.85447	0	1.94397	0	0.918526	0	1.56947	0	1.41124	0	0.536671	0	0.658235	0	1.03881	0
70|hg19|chr7:27194695-27203286	1.25166	0.674927	0	0.592369	0	0.897127	0	1.65459	0	3.97795	0	1.42386	0	1.78819	0	2.4744	0	5.14639	2.27039	0	0	2.12256	0	1.6137	0	1.49825	0	2.8615	0	0.951627	0	1.56439	0	0.65098	0	0.533817	0	0.566103	0
71|hg19|chr7:27203287-27208174	0	0	1.1827	0	0.979182	0	0.978679	0	1.1096	0	0.908259	0	0.745442	0	2.71634	0	1.14141	0	0	3.77627	2.12256	0	2.07867	0	1.73064	0	1.76813	0	1.86942	0	1.6104	0	1.0387	0	1.0116	0	1.25839	0	1.0288
72|hg19|chr7:27208175-27218626	0.607021	0.820661	0	2.01444	0	1.19908	0	1.14601	0	1.21806	0	0.973426	0	0.369735	0	1.43618	0	1.74865	2.04157	0	0	2.07867	0	9.24231	0	2.90676	0	2.47694	0	2.04205	0	1.04239	0	1.22983	0	1.32103	0	1.71834	0
73|hg19|chr7:27218627-27219652	0	0	1.25632	0	1.81219	0	1.54953	0	1.34375	0	1.9488	0	1.82656	0	2.83669	0	1.25453	0	0	4.85447	1.6137	0	9.24231	0	6.63208	0	5.51911	0	2.29001	0	2.80474	0	2.11023	0	2.97334	0	0.692239	0	1.18128
74|hg19|chr7:27219653-27220010	0.335682	0.321984	0	1.19422	0	1.02821	0	0.469369	0	0	0	0.169097	0	0.0984227	0	0.837857	0	0.650485	0.379513	0	0	1.73064	0	6.63208	0	6.68273	0	1.68224	0	0	0	2.42354	0	1.64849	0	0.953192	0	0.674892	0
75|hg19|chr7:27220011-27221611	0	0	0.703412	0	1.26429	0	0.991536	0	0.405057	0	0.708421	0	0.788777	0	1.52599	0	0.900635	0	0	1.94397	1.49825	0	2.90676	0	6.68273	0	6.67817	0	2.60393	0	1.8831	0	1.86814	0	1.94127	0	0.9855	0	0.9532
76|hg19|chr7:27221612-27222246	0.955584	0.634253	0	1.77445	0	1.53819	0	0.546828	0	0.299384	0	0.455595	0	0.39737	0	0.987598	0	1.42396	0.854291	0	0	1.76813	0	5.51911	0	6.67817	0	0	0	2.4099	0	1.44703	0	2.15868	0	1.68939	0	1.88276	0
77|hg19|chr7:27222247-27226554	0	0	0	0	1.21091	0	0	0	0.891587	0	0	0	0.892142	0	1.33483	0	0.611214	0	0	0.918526	2.8615	0	2.47694	0	1.68224	0	0	0	2.08792	0	1.7555	0	1.41141	0	1.46397	0	1.48724	0	1.14733
78|hg19|chr7:27226555-27230183	1.4386	1.099	0	2.3356	0	1.60271	0	1.70942	0	0.505997	0	0.689105	0	0.69506	0	1.93784	0	0.632985	1.38169	0	0	1.86942	0	2.29001	0	2.60393	0	2.08792	0	4.7026	0	11.6581	0	1.30777	0	1.62147	0	2.7282	0
79|hg19|chr7:27230184-27235594	0	0	0.774472	0	0.846055	0	1.47413	0	0.570966	0	0.749742	0	0.477353	0	0.637129	0	0.653718	0	0	1.56947	0.951627	0	2.04205	0	0	0	2.4099	0	4.7026	0	4.26157	0	1.82789	0	2.72453	0	5.37694	0	1.80893
80|hg19|chr7:27235595-27236984	1.12313	1.08931	0	1.50097	0	0.877101	0	0.802961	0	0.411919	0	0.36634	0	0.873338	0	0.942988	0	0.952862	1.04217	0	0	1.6104	0	2.80474	0	1.8831	0	1.7555	0	4.26157	0	7.43225	0	2.83144	0	3.59838	0	2.60415	0
81|hg19|chr7:27236985-27237669	0	0	2.02133	0	1.61344	0	0.982299	0	0.411686	0	1.06427	0	0.973378	0	0.794423	0	1.41598	0	0	1.41124	1.56439	0	1.04239	0	2.42354	0	1.44703	0	11.6581	0	7.43225	0	5.94912	0	2.47813	0	7.60952	0	3.4713
82|hg19|chr7:27237670-27244010	0.730557	0.442947	0	1.20423	0	0.701408	0	1.08975	0	0.737595	0	0.889618	0	0.190554	0	0.530292	0	0.714828	0.913705	0	0	1.0387	0	2.11023	0	1.86814	0	1.41141	0	1.82789	0	5.94912	0	1.32216	0	3.46411	0	3.67611	0
83|hg19|chr7:27244011-27244206	0	0	0.839905	0	0.884026	0	0.896357	0	0.974727	0	0.587031	0	0.812249	0	0.57678	0	0.576228	0	0	0.536671	0.65098	0	1.22983	0	1.64849	0	2.15868	0	1.30777	0	2.83144	0	1.32216	0	3.63041	0	2.89518	0	1.68759
84|hg19|chr7:27244207-27246335	0.891281	0.341188	0	1.3051	0	1.0067	0	0.681624	0	0.220781	0	0.789893	0	0.131428	0	1.12765	0	1.10517	0.759184	0	0	1.0116	0	2.97334	0	1.94127	0	1.46397	0	2.72453	0	2.47813	0	3.63041	0	3.63086	0	3.37847	0
85|hg19|chr7:27246336-27249605	0	0	1.10708	0	0.783053	0	1.3403	0	0.7797	0	1.13352	0	1.09118	0	0.494409	0	0.900187	0	0	0.658235	0.533817	0	1.32103	0	0.953192	0	1.68939	0	1.62147	0	3.59838	0	3.46411	0	3.63086	0	7.73441	0	3.0579
86|hg19|chr7:27249606-27249912	1.19476	0.446275	0	1.4096	0	0.330436	0	0.260855	0	0.45893	0	0.46754	0	0.341652	0	0.407215	0	1.21568	0.612261	0	0	1.25839	0	0.692239	0	0.9855	0	1.48724	0	5.37694	0	7.60952	0	2.89518	0	7.73441	0	8.03681	0
87|hg19|chr7:27249913-27254037	0	0	1.41987	0	1.14527	0	4.39269	0	0.908415	0	0.806134	0	1.29911	0	0.734793	0	0.272	0	0	1.03881	0.566103	0	1.71834	0	0.674892	0	1.88276	0	2.7282	0	2.60415	0	3.67611	0	3.37847	0	8.03681	0	6.73504
88|hg19|chr7:27254038-27264439	0.583921	0.328092	0	0.9756	0	1.29375	0	0.662496	0	1.09979	0	0.387277	0	0.321238	0	0.464296	0	1.4287	0.646664	0	0	1.0288	0	1.18128	0	0.9532	0	1.14733	0	1.80893	0	3.4713	0	1.68759	0	3.0579	0	6.73504	0

## Sheet: AF9-A-2_my5C.txt
BM-AF9-2.txt	47|hg19|chr7:27112593-27119161	49|hg19|chr7:27120265-27124106	50|hg19|chr7:27124107-27126046	51|hg19|chr7:27126047-27134243	52|hg19|chr7:27134244-27143915	53|hg19|chr7:27143916-27148156	54|hg19|chr7:27148157-27149203	55|hg19|chr7:27149204-27152781	56|hg19|chr7:27152782-27154055	57|hg19|chr7:27154056-27155350	58|hg19|chr7:27155351-27160433	59|hg19|chr7:27160434-27164113	60|hg19|chr7:27164114-27167353	61|hg19|chr7:27167354-27168832	62|hg19|chr7:27168833-27169025	63|hg19|chr7:27169026-27175129	64|hg19|chr7:27175130-27181276	65|hg19|chr7:27181277-27182700	67|hg19|chr7:27185378-27188964	68|hg19|chr7:27188965-27193759	70|hg19|chr7:27194695-27203286	71|hg19|chr7:27203287-27208174	72|hg19|chr7:27208175-27218626	73|hg19|chr7:27218627-27219652	74|hg19|chr7:27219653-27220010	75|hg19|chr7:27220011-27221611	76|hg19|chr7:27221612-27222246	77|hg19|chr7:27222247-27226554	78|hg19|chr7:27226555-27230183	79|hg19|chr7:27230184-27235594	80|hg19|chr7:27235595-27236984	81|hg19|chr7:27236985-27237669	82|hg19|chr7:27237670-27244010	83|hg19|chr7:27244011-27244206	84|hg19|chr7:27244207-27246335	85|hg19|chr7:27246336-27249605	86|hg19|chr7:27249606-27249912	87|hg19|chr7:27249913-27254037	88|hg19|chr7:27254038-27264439
47|hg19|chr7:27112593-27119161	0	0	4.34696	0	1.49112	0	1.3396	0	2.48654	0	1.77671	0	0.759717	0	0.932714	0	1.9442	0	0	1.71355	0.967966	0	0.875646	0	0.395868	0	1.02291	0	1.06356	0	0.756504	0	0.388334	0	1.01845	0	0.626592	0	0.587669
49|hg19|chr7:27120265-27124106	0	0	5.17345	0	1.54233	0	0.552971	0	1.08608	0	1.30108	0	0.56498	0	0.535943	0	0.42351	0	0	0.752912	0.781318	0	0.584106	0	0.29052	0	0.769707	0	1.07076	0	0.635764	0	0.383236	0	0.850619	0	0.417935	0	0.802408
50|hg19|chr7:27124107-27126046	4.34696	5.17345	0	1.78558	0	1.20351	0	1.63085	0	0.511481	0	1.35895	0	1.49376	0	1.25763	0	2.54838	2.15078	0	0	0.641447	0	1.62377	0	0.743317	0	1.09815	0	0.781602	0	2.82388	0	0.695605	0	0.707626	0	1.13064	0
51|hg19|chr7:27126047-27134243	0	0	1.78558	0	2.73492	0	1.68689	0	1.61007	0	1.59001	0	1.32606	0	1.4286	0	1.99827	0	0	3.32708	0.816551	0	1.53365	0	2.00068	0	1.68098	0	1.69551	0	1.56758	0	1.37201	0	1.34466	0	0.908112	0	1.52744
52|hg19|chr7:27134244-27143915	1.49112	1.54233	0	2.73492	0	2.5461	0	3.63097	0	3.15687	0	2.12548	0	1.59382	0	3.21567	0	4.00352	3.01701	0	0	1.28155	0	1.3254	0	1.15563	0	1.32142	0	1.02944	0	1.71173	0	0.773005	0	0.883859	0	1.02651	0
53|hg19|chr7:27143916-27148156	0	0	1.20351	0	2.5461	0	1.22619	0	1.34548	0	1.22993	0	1.36946	0	1.09109	0	1.72522	0	0	3.52202	0.90076	0	1.2927	0	0.782811	0	1.3177	0	1.38391	0	0.891003	0	0.694156	0	1.15379	0	0.853622	0	0.883685
54|hg19|chr7:27148157-27149203	1.3396	0.552971	0	1.68689	0	1.22619	0	3.34049	0	0	0	0.320153	0	0	0	0.908915	0	1.74621	0.997943	0	0	0.838126	0	1.82254	0	1.1721	0	0	0	1.3525	0	1.4958	0	1.22918	0	1.15243	0	1.21745	0
55|hg19|chr7:27149204-27152781	0	0	1.63085	0	3.63097	0	3.34049	0	9.33653	0	3.40851	0	1.44124	0	0.910447	0	2.0683	0	0	0.601388	1.2509	0	0.746919	0	0.429702	0	0.752414	0	1.34272	0	0.76433	0	0.407202	0	0.536579	0	0.471402	0	0.476472
56|hg19|chr7:27152782-27154055	2.48654	1.08608	0	1.61007	0	1.34548	0	9.33653	0	9.41736	0	3.76667	0	2.61076	0	1.70156	0	2.37835	1.23968	0	0	1.30707	0	0.995968	0	0.516383	0	0	0	0.394296	0	1.95042	0	0.915748	0	0.843536	0	0.628979	0
57|hg19|chr7:27154056-27155350	0	0	0.511481	0	3.15687	0	0	0	9.41736	0	8.7654	0	4.21326	0	0	0	2.27543	0	0	3.18705	1.58531	0	1.18257	0	0	0	0.740736	0	0	0	0.768686	0	0.880511	0	0.300628	0	0.147575	0	0.126475
58|hg19|chr7:27155351-27160433	1.77671	1.30108	0	1.59001	0	1.22993	0	3.40851	0	8.7654	0	3.26455	0	2.38854	0	1.72369	0	2.08776	1.09237	0	0	0.703394	0	1.21434	0	0.68094	0	0	0	0.717579	0	0.695212	0	0.657354	0	1.11381	0	0.71255	0
59|hg19|chr7:27160434-27164113	0	0	1.35895	0	2.12548	0	0.320153	0	3.76667	0	3.26455	0	5.87711	0	0.865991	0	1.15332	0	0	0.931712	1.36949	0	0.623986	0	0.268822	0	0.365934	0	0.453841	0	0.408397	0	0.16396	0	0.442846	0	0.175485	0	0.342531
60|hg19|chr7:27164114-27167353	0.759717	0.56498	0	1.32606	0	1.36946	0	1.44124	0	4.21326	0	5.87711	0	9.50408	0	3.44094	0	2.90343	2.3053	0	0	0.830395	0	1.86022	0	1.05746	0	0	0	0.777267	0	1.01258	0	0.913999	0	0.942924	0	0.870221	0
61|hg19|chr7:27167354-27168832	0	0	1.49376	0	1.59382	0	0	0	2.61076	0	2.38854	0	9.50408	0	2.31343	0	2.01276	0	0	1.53049	1.2306	0	0.841057	0	0.506805	0	0.381541	0	0.63138	0	0.720087	0	0.312407	0	0.215482	0	0.855564	0	0.400539
62|hg19|chr7:27168833-27169025	0.932714	0.535943	0	1.4286	0	1.09109	0	0.910447	0	0	0	0.865991	0	2.31343	0	1.4902	0	2.44836	1.57032	0	0	2.06797	0	2.33485	0	0.981211	0	1.45495	0	0.783149	0	1.51919	0	0.968391	0	0.612565	0	0.691282	0
63|hg19|chr7:27169026-27175129	0	0	1.25763	0	3.21567	0	0.908915	0	1.70156	0	1.72369	0	3.44094	0	1.4902	0	3.02919	0	0	2.73027	1.96624	0	1.42337	0	0.811039	0	0.681132	0	1.87736	0	1.20287	0	0.684525	0	1.3471	0	0.412057	0	1.19776
64|hg19|chr7:27175130-27181276	1.9442	0.42351	0	1.99827	0	1.72522	0	2.0683	0	2.27543	0	1.15332	0	2.01276	0	3.02919	0	8.22384	3.12436	0	0	1.47598	0	1.65355	0	1.28374	0	1.06816	0	0.937627	0	1.34272	0	0.555303	0	1.21227	0	1.098	0
65|hg19|chr7:27181277-27182700	0	0	2.54838	0	4.00352	0	1.74621	0	2.37835	0	2.08776	0	2.90343	0	2.44836	0	8.22384	0	0	2.17489	3.39527	0	1.86096	0	1.37857	0	1.56197	0	1.26136	0	1.04967	0	0.445347	0	0.718345	0	0.99315	0	1.28082
67|hg19|chr7:27185378-27188964	0	0	2.15078	0	3.01701	0	0.997943	0	1.23968	0	1.09237	0	2.3053	0	1.57032	0	3.12436	0	0	3.99639	1.91073	0	1.60981	0	1.18425	0	1.4225	0	1.31014	0	1.99099	0	0.526325	0	0.474617	0	0.696896	0	0.828673
68|hg19|chr7:27188965-27193759	1.71355	0.752912	0	3.32708	0	3.52202	0	0.601388	0	3.18705	0	0.931712	0	1.53049	0	2.73027	0	2.17489	3.99639	0	0	4.35106	0	3.2925	0	2.23388	0	2.07446	0	1.21	0	1.17765	0	0.643707	0	0.355478	0	0.935033	0
70|hg19|chr7:27194695-27203286	0.967966	0.781318	0	0.816551	0	0.90076	0	1.2509	0	1.58531	0	1.36949	0	1.2306	0	1.96624	0	3.39527	1.91073	0	0	3.40365	0	3.85598	0	1.25233	0	1.46241	0	0.784047	0	1.11033	0	0.623377	0	0.495418	0	1.01266	0
71|hg19|chr7:27203287-27208174	0	0	0.641447	0	1.28155	0	0.838126	0	1.30707	0	0.703394	0	0.830395	0	2.06797	0	1.47598	0	0	4.35106	3.40365	0	2.5668	0	1.97359	0	2.3597	0	3.20753	0	1.1945	0	1.03107	0	0.988885	0	0.588525	0	0.689041
72|hg19|chr7:27208175-27218626	0.875646	0.584106	0	1.53365	0	1.2927	0	0.746919	0	1.18257	0	0.623986	0	0.841057	0	1.42337	0	1.86096	1.60981	0	0	2.5668	0	4.69419	0	4.42849	0	2.94898	0	1.54428	0	2.21575	0	1.36047	0	1.13625	0	1.22868	0
73|hg19|chr7:27218627-27219652	0	0	1.62377	0	1.3254	0	1.82254	0	0.995968	0	1.21434	0	1.86022	0	2.33485	0	1.65355	0	0	3.2925	3.85598	0	4.69419	0	6.7034	0	5.61474	0	3.71729	0	3.22306	0	2.39866	0	1.29405	0	1.92193	0	1.40924
74|hg19|chr7:27219653-27220010	0.395868	0.29052	0	2.00068	0	0.782811	0	0.429702	0	0	0	0.268822	0	0.506805	0	0.811039	0	1.37857	1.18425	0	0	1.97359	0	6.7034	0	6.28656	0	2.12859	0	0.835347	0	1.87769	0	0.991445	0	1.0918	0	1.4273	0
75|hg19|chr7:27220011-27221611	0	0	0.743317	0	1.15563	0	1.1721	0	0.516383	0	0.68094	0	1.05746	0	0.981211	0	1.28374	0	0	2.23388	1.25233	0	4.42849	0	6.28656	0	6.09942	0	2.44262	0	1.95127	0	1.18041	0	1.08352	0	0.974557	0	0.728742
76|hg19|chr7:27221612-27222246	1.02291	0.769707	0	1.68098	0	1.3177	0	0.752414	0	0.740736	0	0.365934	0	0.381541	0	0.681132	0	1.56197	1.4225	0	0	2.3597	0	5.61474	0	6.09942	0	3.66347	0	2.74806	0	2.54	0	2.35792	0	1.25044	0	2.31218	0
77|hg19|chr7:27222247-27226554	0	0	1.09815	0	1.32142	0	0	0	0	0	0	0	0	0	1.45495	0	1.06816	0	0	2.07446	1.46241	0	2.94898	0	2.12859	0	3.66347	0	1.68026	0	1.2332	0	1.54902	0	1.82359	0	1.94992	0	2.27481
78|hg19|chr7:27226555-27230183	1.06356	1.07076	0	1.69551	0	1.38391	0	1.34272	0	0	0	0.453841	0	0.63138	0	1.87736	0	1.26136	1.31014	0	0	3.20753	0	3.71729	0	2.44262	0	1.68026	0	4.83075	0	8.89166	0	1.18438	0	0.979027	0	3.1796	0
79|hg19|chr7:27230184-27235594	0	0	0.781602	0	1.02944	0	1.3525	0	0.394296	0	0.717579	0	0.777267	0	0.783149	0	0.937627	0	0	1.21	0.784047	0	1.54428	0	0.835347	0	2.74806	0	4.83075	0	4.29555	0	2.37396	0	3.14585	0	3.95695	0	2.69583
80|hg19|chr7:27235595-27236984	0.756504	0.635764	0	1.56758	0	0.891003	0	0.76433	0	0.768686	0	0.408397	0	0.720087	0	1.20287	0	1.04967	1.99099	0	0	1.1945	0	3.22306	0	1.95127	0	1.2332	0	4.29555	0	9.67958	0	3.71774	0	2.14867	0	3.94335	0
81|hg19|chr7:27236985-27237669	0	0	2.82388	0	1.71173	0	1.4958	0	1.95042	0	0.695212	0	1.01258	0	1.51919	0	1.34272	0	0	1.17765	1.11033	0	2.21575	0	1.87769	0	2.54	0	8.89166	0	9.67958	0	4.63168	0	3.97788	0	4.85079	0	4.71722
82|hg19|chr7:27237670-27244010	0.388334	0.383236	0	1.37201	0	0.694156	0	0.407202	0	0.880511	0	0.16396	0	0.312407	0	0.684525	0	0.445347	0.526325	0	0	1.03107	0	2.39866	0	1.18041	0	1.54902	0	2.37396	0	4.63168	0	2.96343	0	2.09265	0	3.28063	0
83|hg19|chr7:27244011-27244206	0	0	0.695605	0	0.773005	0	1.22918	0	0.915748	0	0.657354	0	0.913999	0	0.968391	0	0.555303	0	0	0.643707	0.623377	0	1.36047	0	0.991445	0	2.35792	0	1.18438	0	3.71774	0	2.96343	0	2.44266	0	4.20925	0	2.16647
84|hg19|chr7:27244207-27246335	1.01845	0.850619	0	1.34466	0	1.15379	0	0.536579	0	0.300628	0	0.442846	0	0.215482	0	1.3471	0	0.718345	0.474617	0	0	0.988885	0	1.29405	0	1.08352	0	1.82359	0	3.14585	0	3.97788	0	2.44266	0	4.30911	0	1.82688	0
85|hg19|chr7:27246336-27249605	0	0	0.707626	0	0.883859	0	1.15243	0	0.843536	0	1.11381	0	0.942924	0	0.612565	0	1.21227	0	0	0.355478	0.495418	0	1.13625	0	1.0918	0	1.25044	0	0.979027	0	2.14867	0	2.09265	0	4.30911	0	12.5351	0	1.43101
86|hg19|chr7:27249606-27249912	0.626592	0.417935	0	0.908112	0	0.853622	0	0.471402	0	0.147575	0	0.175485	0	0.855564	0	0.412057	0	0.99315	0.696896	0	0	0.588525	0	1.92193	0	0.974557	0	1.94992	0	3.95695	0	4.85079	0	4.20925	0	12.5351	0	6.87993	0
87|hg19|chr7:27249913-27254037	0	0	1.13064	0	1.02651	0	1.21745	0	0.628979	0	0.71255	0	0.870221	0	0.691282	0	1.098	0	0	0.935033	1.01266	0	1.22868	0	1.4273	0	2.31218	0	3.1796	0	3.94335	0	3.28063	0	1.82688	0	6.87993	0	3.86242
88|hg19|chr7:27254038-27264439	0.587669	0.802408	0	1.52744	0	0.883685	0	0.476472	0	0.126475	0	0.342531	0	0.400539	0	1.19776	0	1.28082	0.828673	0	0	0.689041	0	1.40924	0	0.728742	0	2.27481	0	2.69583	0	4.71722	0	2.16647	0	1.43101	0	3.86242	0

## Sheet: THP1-A-1_my5C.txt
THP-1-0hr.txt	47|hg19|chr7:27112593-27119161	49|hg19|chr7:27120265-27124106	50|hg19|chr7:27124107-27126046	51|hg19|chr7:27126047-27134243	52|hg19|chr7:27134244-27143915	53|hg19|chr7:27143916-27148156	54|hg19|chr7:27148157-27149203	55|hg19|chr7:27149204-27152781	56|hg19|chr7:27152782-27154055	57|hg19|chr7:27154056-27155350	58|hg19|chr7:27155351-27160433	59|hg19|chr7:27160434-27164113	60|hg19|chr7:27164114-27167353	61|hg19|chr7:27167354-27168832	62|hg19|chr7:27168833-27169025	63|hg19|chr7:27169026-27175129	64|hg19|chr7:27175130-27181276	65|hg19|chr7:27181277-27182700	67|hg19|chr7:27185378-27188964	68|hg19|chr7:27188965-27193759	70|hg19|chr7:27194695-27203286	71|hg19|chr7:27203287-27208174	72|hg19|chr7:27208175-27218626	73|hg19|chr7:27218627-27219652	74|hg19|chr7:27219653-27220010	75|hg19|chr7:27220011-27221611	76|hg19|chr7:27221612-27222246	77|hg19|chr7:27222247-27226554	78|hg19|chr7:27226555-27230183	79|hg19|chr7:27230184-27235594	80|hg19|chr7:27235595-27236984	81|hg19|chr7:27236985-27237669	82|hg19|chr7:27237670-27244010	83|hg19|chr7:27244011-27244206	84|hg19|chr7:27244207-27246335	85|hg19|chr7:27246336-27249605	86|hg19|chr7:27249606-27249912	87|hg19|chr7:27249913-27254037	88|hg19|chr7:27254038-27264439
47|hg19|chr7:27112593-27119161	0	0	2.89806	0	1.85084	0	1.44276	0	1.57324	0	1.49489	0	2.0338	0	0.861466	0	1.29137	0	0	1.02307	1.00562	0	1.05282	0	0.548157	0	3.2372	0	0.848697	0	1.09235	0	2.80905	0	1.27909	0	2.23739	0	0.692062
49|hg19|chr7:27120265-27124106	0	0	7.71704	0	1.10374	0	1.0386	0	1.07742	0	1.6478	0	2.27269	0	0.965964	0	0.645959	0	0	0.73364	0.884111	0	0.584742	0	0.920542	0	0.785424	0	0.667923	0	0.746057	0	0.56622	0	0.310382	0	0.73915	0	0.889661
50|hg19|chr7:27124107-27126046	2.89806	7.71704	0	0.93569	0	1.17086	0	3.45621	0	3.07117	0	2.27469	0	1.4948	0	3.50326	0	2.70307	1.93063	0	0	3.08587	0	2.29326	0	2.42938	0	3.24254	0	1.47938	0	4.48182	0	0.896877	0	1.05458	0	1.64667	0
51|hg19|chr7:27126047-27134243	0	0	0.93569	0	1.24685	0	0.623619	0	0.587006	0	1.04453	0	0.92698	0	0.529265	0	1.27162	0	0	1.52037	0.692172	0	1.05324	0	1.21555	0	0.971446	0	0.883579	0	1.01726	0	0.666878	0	0.624543	0	0.566809	0	0.642484
52|hg19|chr7:27134244-27143915	1.85084	1.10374	0	1.24685	0	1.30014	0	2.93302	0	1.81038	0	1.02361	0	1.78386	0	3.58671	0	1.88596	1.04207	0	0	2.30195	0	1.03666	0	0.790394	0	1.79226	0	0.800716	0	0.775252	0	0.325686	0	1.08099	0	1.504	0
53|hg19|chr7:27143916-27148156	0	0	1.17086	0	1.30014	0	1.16792	0	1.05737	0	1.2858	0	0.922039	0	0.793706	0	1.53813	0	0	1.7823	0.981772	0	0.878921	0	0.95858	0	1.75649	0	0.870014	0	0.894775	0	0.638749	0	0.737402	0	0.612419	0	0.610131
54|hg19|chr7:27148157-27149203	1.44276	1.0386	0	0.623619	0	1.16792	0	3.39603	0	0	0	1.11541	0	2.3381	0	2.05904	0	1.99124	1.21676	0	0	3.03416	0	3.11557	0	1.58722	0	0	0	4.14994	0	2.41957	0	1.05418	0	2.31552	0	2.48956	0
55|hg19|chr7:27149204-27152781	0	0	3.45621	0	2.93302	0	3.39603	0	1.84403	0	3.22952	0	3.92369	0	1.16761	0	5.20339	0	0	2.11298	2.10199	0	1.23365	0	0.575974	0	0.748985	0	1.83768	0	0.438663	0	0.569702	0	0.461579	0	7.9139	0	0.93644
56|hg19|chr7:27152782-27154055	1.57324	1.07742	0	0.587006	0	1.05737	0	1.84403	0	1.66575	0	1.03299	0	2.13849	0	2.02793	0	1.80459	3.92482	0	0	2.20663	0	2.39163	0	3.92827	0	1.49463	0	1.4459	0	2.6967	0	1.4059	0	1.25828	0	1.99041	0
57|hg19|chr7:27154056-27155350	0	0	3.07117	0	1.81038	0	0	0	1.66575	0	7.15669	0	1.62888	0	1.15775	0	1.97829	0	0	0.866383	1.85624	0	1.1026	0	6.491	0	1.01521	0	2.82554	0	0.892693	0	0.434425	0	2.81022	0	0.99324	0	1.41451
58|hg19|chr7:27155351-27160433	1.49489	1.6478	0	1.04453	0	1.2858	0	3.22952	0	7.15669	0	4.27216	0	2.18259	0	3.5209	0	2.82152	2.08464	0	0	2.49624	0	1.9382	0	1.20491	0	2.24255	0	1.27548	0	1.26167	0	0.639704	0	1.4935	0	1.85441	0
59|hg19|chr7:27160434-27164113	0	0	2.27469	0	1.02361	0	1.11541	0	1.03299	0	4.27216	0	5.97433	0	0.967715	0	1.35288	0	0	0.861181	1.02195	0	1.03933	0	0.338224	0	1.32048	0	0.664644	0	1.01915	0	0.378502	0	2.5603	0	0.877163	0	0.509591
60|hg19|chr7:27164114-27167353	2.0338	2.27269	0	0.92698	0	0.922039	0	3.92369	0	1.62888	0	5.97433	0	9.52867	0	4.09416	0	3.68587	3.4444	0	0	2.4627	0	3.10482	0	1.69339	0	2.01809	0	2.49468	0	2.05825	0	0.586668	0	0.951217	0	1.81531	0
61|hg19|chr7:27167354-27168832	0	0	1.4948	0	1.78386	0	2.3381	0	2.13849	0	2.18259	0	9.52867	0	1.64313	0	1.5446	0	0	0.656608	5.44998	0	1.27245	0	1.20015	0	1.40322	0	0.436083	0	0.346944	0	0.481792	0	2.59766	0	0.596646	0	0.683199
62|hg19|chr7:27168833-27169025	0.861466	0.965964	0	0.529265	0	0.793706	0	1.16761	0	1.15775	0	0.967715	0	1.64313	0	1.77642	0	1.9612	1.32585	0	0	3.26548	0	2.87777	0	1.44604	0	1.51689	0	1.23453	0	0.315834	0	0.345283	0	1.00436	0	0.464396	0
63|hg19|chr7:27169026-27175129	0	0	3.50326	0	3.58671	0	2.05904	0	2.02793	0	3.5209	0	4.09416	0	1.77642	0	3.58956	0	0	1.82621	2.57568	0	2.41163	0	1.43817	0	3.24927	0	2.14586	0	2.06317	0	1.11178	0	1.18239	0	1.69711	0	1.12301
64|hg19|chr7:27175130-27181276	1.29137	0.645959	0	1.27162	0	1.53813	0	5.20339	0	1.97829	0	1.35288	0	1.5446	0	3.58956	0	4.21971	3.17549	0	0	2.3505	0	1.49915	0	1.41589	0	1.61941	0	1.49782	0	1.11987	0	0.568591	0	0.781354	0	1.33009	0
65|hg19|chr7:27181277-27182700	0	0	2.70307	0	1.88596	0	1.99124	0	1.80459	0	2.82152	0	3.68587	0	1.9612	0	4.21971	0	0	2.55433	4.06116	0	1.91783	0	1.46807	0	1.99844	0	1.4337	0	1.4228	0	4.68228	0	0.738123	0	0.991554	0	1.31598
67|hg19|chr7:27185378-27188964	0	0	1.93063	0	1.04207	0	1.21676	0	3.92482	0	2.08464	0	3.4444	0	1.32585	0	3.17549	0	0	2.32589	2.65649	0	2.25627	0	1.96287	0	3.07552	0	1.11735	0	1.92022	0	1.1615	0	1.58867	0	1.28816	0	0.669702
68|hg19|chr7:27188965-27193759	1.02307	0.73364	0	1.52037	0	1.7823	0	2.11298	0	0.866383	0	0.861181	0	0.656608	0	1.82621	0	2.55433	2.32589	0	0	2.50236	0	1.81238	0	1.67254	0	1.24176	0	1.32646	0	4.37363	0	0.453097	0	0.915706	0	1.00857	0
70|hg19|chr7:27194695-27203286	1.00562	0.884111	0	0.692172	0	0.981772	0	2.10199	0	1.85624	0	1.02195	0	5.44998	0	2.57568	0	4.06116	2.65649	0	0	4.62811	0	5.14692	0	1.81159	0	2.5972	0	1.56515	0	0.670379	0	0.428332	0	0.699403	0	1.28411	0
71|hg19|chr7:27203287-27208174	0	0	3.08587	0	2.30195	0	3.03416	0	2.20663	0	2.49624	0	2.4627	0	3.26548	0	2.3505	0	0	2.50236	4.62811	0	7.41975	0	7.12932	0	8.22653	0	5.69454	0	6.00215	0	2.89517	0	2.72859	0	2.17121	0	1.34628
72|hg19|chr7:27208175-27218626	1.05282	0.584742	0	1.05324	0	0.878921	0	1.23365	0	1.1026	0	1.03933	0	1.27245	0	2.41163	0	1.91783	2.25627	0	0	7.41975	0	15.9994	0	5.52084	0	9.08013	0	5.8409	0	1.93751	0	0.905004	0	1.74371	0	1.69289	0
73|hg19|chr7:27218627-27219652	0	0	2.29326	0	1.03666	0	3.11557	0	2.39163	0	1.9382	0	3.10482	0	2.87777	0	1.49915	0	0	1.81238	5.14692	0	15.9994	0	16.7087	0	8.66588	0	5.71155	0	4.44277	0	2.16152	0	2.7139	0	3.08967	0	1.86529
74|hg19|chr7:27219653-27220010	0.548157	0.920542	0	1.21555	0	0.95858	0	0.575974	0	6.491	0	0.338224	0	1.20015	0	1.43817	0	1.46807	1.96287	0	0	7.12932	0	16.7087	0	8.89393	0	7.35472	0	4.43663	0	4.71606	0	1.97149	0	1.53609	0	1.42072	0
75|hg19|chr7:27220011-27221611	0	0	2.42938	0	0.790394	0	1.58722	0	3.92827	0	1.20491	0	1.69339	0	1.44604	0	1.41589	0	0	1.67254	1.81159	0	5.52084	0	8.89393	0	6.04606	0	3.81659	0	2.79327	0	1.94434	0	1.58217	0	0.950378	0	1.00977
76|hg19|chr7:27221612-27222246	3.2372	0.785424	0	0.971446	0	1.75649	0	0.748985	0	1.01521	0	1.32048	0	1.40322	0	3.24927	0	1.99844	3.07552	0	0	8.22653	0	8.66588	0	6.04606	0	8.78287	0	6.61686	0	2.95123	0	2.24359	0	2.31863	0	2.33932	0
77|hg19|chr7:27222247-27226554	0	0	3.24254	0	1.79226	0	0	0	1.49463	0	2.24255	0	2.01809	0	1.51689	0	1.61941	0	0	1.24176	2.5972	0	9.08013	0	7.35472	0	8.78287	0	5.64058	0	2.84083	0	2.14813	0	1.55107	0	2.2361	0	1.08816
78|hg19|chr7:27226555-27230183	0.848697	0.667923	0	0.883579	0	0.870014	0	1.83768	0	2.82554	0	0.664644	0	0.436083	0	2.14586	0	1.4337	1.11735	0	0	5.69454	0	5.71155	0	3.81659	0	5.64058	0	4.06331	0	1.91416	0	0.769227	0	3.91353	0	1.58488	0
79|hg19|chr7:27230184-27235594	0	0	1.47938	0	0.800716	0	4.14994	0	1.4459	0	1.27548	0	2.49468	0	1.23453	0	1.49782	0	0	1.32646	1.56515	0	5.8409	0	4.43663	0	6.61686	0	4.06331	0	6.00194	0	2.05191	0	2.39109	0	3.15802	0	0.915964
80|hg19|chr7:27235595-27236984	1.09235	0.746057	0	1.01726	0	0.894775	0	0.438663	0	0.892693	0	1.01915	0	0.346944	0	2.06317	0	1.4228	1.92022	0	0	6.00215	0	4.44277	0	2.79327	0	2.84083	0	6.00194	0	3.09369	0	1.06618	0	2.69344	0	1.00125	0
81|hg19|chr7:27236985-27237669	0	0	4.48182	0	0.775252	0	2.41957	0	2.6967	0	1.26167	0	2.05825	0	0.315834	0	1.11987	0	0	4.37363	0.670379	0	1.93751	0	4.71606	0	2.95123	0	1.91416	0	3.09369	0	1.32214	0	1.28472	0	1.89795	0	1.01397
82|hg19|chr7:27237670-27244010	2.80905	0.56622	0	0.666878	0	0.638749	0	0.569702	0	0.434425	0	0.378502	0	0.481792	0	1.11178	0	4.68228	1.1615	0	0	2.89517	0	2.16152	0	1.94434	0	2.14813	0	2.05191	0	1.32214	0	1.56165	0	2.31668	0	1.61053	0
83|hg19|chr7:27244011-27244206	0	0	0.896877	0	0.325686	0	1.05418	0	1.4059	0	0.639704	0	0.586668	0	0.345283	0	0.568591	0	0	0.453097	0.428332	0	0.905004	0	1.97149	0	2.24359	0	0.769227	0	1.06618	0	1.56165	0	3.1423	0	1.83378	0	0.567016
84|hg19|chr7:27244207-27246335	1.27909	0.310382	0	0.624543	0	0.737402	0	0.461579	0	2.81022	0	2.5603	0	2.59766	0	1.18239	0	0.738123	1.58867	0	0	2.72859	0	2.7139	0	1.58217	0	1.55107	0	2.39109	0	1.28472	0	3.1423	0	3.05682	0	1.35667	0
85|hg19|chr7:27246336-27249605	0	0	1.05458	0	1.08099	0	2.31552	0	1.25828	0	1.4935	0	0.951217	0	1.00436	0	0.781354	0	0	0.915706	0.699403	0	1.74371	0	1.53609	0	2.31863	0	3.91353	0	2.69344	0	2.31668	0	3.05682	0	5.0219	0	1.36146
86|hg19|chr7:27249606-27249912	2.23739	0.73915	0	0.566809	0	0.612419	0	7.9139	0	0.99324	0	0.877163	0	0.596646	0	1.69711	0	0.991554	1.28816	0	0	2.17121	0	3.08967	0	0.950378	0	2.2361	0	3.15802	0	1.89795	0	1.83378	0	5.0219	0	3.32087	0
87|hg19|chr7:27249913-27254037	0	0	1.64667	0	1.504	0	2.48956	0	1.99041	0	1.85441	0	1.81531	0	0.464396	0	1.33009	0	0	1.00857	1.28411	0	1.69289	0	1.42072	0	2.33932	0	1.58488	0	1.00125	0	1.61053	0	1.35667	0	3.32087	0	1.20132
88|hg19|chr7:27254038-27264439	0.692062	0.889661	0	0.642484	0	0.610131	0	0.93644	0	1.41451	0	0.509591	0	0.683199	0	1.12301	0	1.31598	0.669702	0	0	1.34628	0	1.86529	0	1.00977	0	1.08816	0	0.915964	0	1.01397	0	0.567016	0	1.36146	0	1.20132	0

## Sheet: THP1-B-1_my5C.txt
THP-1-4hr-1.txt	47|hg19|chr7:27112593-27119161	49|hg19|chr7:27120265-27124106	50|hg19|chr7:27124107-27126046	51|hg19|chr7:27126047-27134243	52|hg19|chr7:27134244-27143915	53|hg19|chr7:27143916-27148156	54|hg19|chr7:27148157-27149203	55|hg19|chr7:27149204-27152781	56|hg19|chr7:27152782-27154055	57|hg19|chr7:27154056-27155350	58|hg19|chr7:27155351-27160433	59|hg19|chr7:27160434-27164113	60|hg19|chr7:27164114-27167353	61|hg19|chr7:27167354-27168832	62|hg19|chr7:27168833-27169025	63|hg19|chr7:27169026-27175129	64|hg19|chr7:27175130-27181276	65|hg19|chr7:27181277-27182700	67|hg19|chr7:27185378-27188964	68|hg19|chr7:27188965-27193759	70|hg19|chr7:27194695-27203286	71|hg19|chr7:27203287-27208174	72|hg19|chr7:27208175-27218626	73|hg19|chr7:27218627-27219652	74|hg19|chr7:27219653-27220010	75|hg19|chr7:27220011-27221611	76|hg19|chr7:27221612-27222246	77|hg19|chr7:27222247-27226554	78|hg19|chr7:27226555-27230183	79|hg19|chr7:27230184-27235594	80|hg19|chr7:27235595-27236984	81|hg19|chr7:27236985-27237669	82|hg19|chr7:27237670-27244010	83|hg19|chr7:27244011-27244206	84|hg19|chr7:27244207-27246335	85|hg19|chr7:27246336-27249605	86|hg19|chr7:27249606-27249912	87|hg19|chr7:27249913-27254037	88|hg19|chr7:27254038-27264439
47|hg19|chr7:27112593-27119161	0	0	3.31944	0	1.7581	0	1.16441	0	3.12743	0	2.12644	0	2.6262	0	1.42304	0	1.42286	0	0	1.30239	2.10187	0	1.46535	0	1.37078	0	2.57325	0	0.906219	0	0.957296	0	1.73453	0	1.42878	0	1.70447	0	1.13069
49|hg19|chr7:27120265-27124106	0	0	9.39651	0	1.63558	0	0.962281	0	0.938217	0	1.46085	0	1.42874	0	0.775126	0	1.04462	0	0	0.737972	0.828718	0	0.510286	0	0.308726	0	0.791031	0	0.845962	0	0.629797	0	0.804131	0	0.840522	0	0.787887	0	0.766224
50|hg19|chr7:27124107-27126046	3.31944	9.39651	0	1.16474	0	1.88852	0	1.7323	0	1.63991	0	1.85688	0	2.17286	0	2.69303	0	1.50369	1.06836	0	0	2.99819	0	2.59993	0	2.8146	0	0	0	0	0	2.10068	0	1.95682	0	1.48049	0	2.12669	0
51|hg19|chr7:27126047-27134243	0	0	1.16474	0	0.812498	0	0.596979	0	0.676108	0	0.872487	0	0.747387	0	0.630267	0	0.844764	0	0	0.976736	0.764624	0	0.740624	0	0.917843	0	0.845389	0	1.0404	0	0.911058	0	0.761171	0	0.550708	0	0.499449	0	0.608298
52|hg19|chr7:27134244-27143915	1.7581	1.63558	0	0.812498	0	1.8048	0	1.50712	0	1.13765	0	0.967022	0	1.20453	0	1.61859	0	1.62874	1.2559	0	0	1.94024	0	1.33316	0	1.4006	0	0.607884	0	0.79958	0	0.355505	0	0.596153	0	0.934086	0	0.73987	0
53|hg19|chr7:27143916-27148156	0	0	1.88852	0	1.8048	0	1.27445	0	1.34346	0	1.56621	0	1.38796	0	0.933267	0	1.49213	0	0	1.53291	1.0341	0	0.969174	0	0.835482	0	1.10424	0	1.15973	0	0.941889	0	0.828767	0	1.02674	0	1.06801	0	0.809218
54|hg19|chr7:27148157-27149203	1.16441	0.962281	0	0.596979	0	1.27445	0	4.42877	0	0	0	1.17459	0	0.666412	0	1.02167	0	1.1691	0.78086	0	0	2.55759	0	2.923	0	2.08501	0	0	0	2.42878	0	1.40231	0	0.812245	0	1.81411	0	1.02151	0
55|hg19|chr7:27149204-27152781	0	0	1.7323	0	1.50712	0	4.42877	0	6.55954	0	3.289	0	1.73136	0	1.07943	0	1.33208	0	0	0.635145	1.44512	0	0.736111	0	0.664714	0	1.21513	0	1.62451	0	0.758519	0	0.764672	0	0.420265	0	3.95698	0	0.776443
56|hg19|chr7:27152782-27154055	3.12743	0.938217	0	0.676108	0	1.34346	0	6.55954	0	8.17306	0	1.06552	0	3.28137	0	2.26438	0	1.41635	2.52401	0	0	1.85006	0	2.75286	0	3.17388	0	0.712783	0	1.5145	0	3.04015	0	2.36133	0	2.41187	0	1.98394	0
57|hg19|chr7:27154056-27155350	0	0	1.63991	0	1.13765	0	0	0	8.17306	0	8.60729	0	1.21079	0	1.10941	0	1.43386	0	0	0.666567	2.61005	0	0.417356	0	0.210545	0	0.130428	0	0.851796	0	0.0749125	0	2.12812	0	1.59758	0	1.66622	0	0.274332
58|hg19|chr7:27155351-27160433	2.12644	1.46085	0	0.872487	0	1.56621	0	3.289	0	8.60729	0	4.46825	0	1.71735	0	2.05498	0	1.41335	0.807821	0	0	1.99747	0	2.10314	0	1.87475	0	0.697586	0	0.961784	0	0.335393	0	0.767458	0	1.5344	0	0.647073	0
59|hg19|chr7:27160434-27164113	0	0	1.85688	0	0.967022	0	1.17459	0	1.06552	0	4.46825	0	7.53269	0	1.21197	0	1.1615	0	0	0.707968	1.22189	0	1.06984	0	1.12712	0	1.33301	0	0.598039	0	0.822691	0	1.26198	0	1.03965	0	1.06712	0	0.626204
60|hg19|chr7:27164114-27167353	2.6262	1.42874	0	0.747387	0	1.38796	0	1.73136	0	1.21079	0	7.53269	0	11.8701	0	2.61784	0	1.74149	1.95525	0	0	2.33058	0	3.64777	0	3.36763	0	0.789098	0	1.38486	0	0.953225	0	0.6945	0	1.77302	0	1.69705	0
61|hg19|chr7:27167354-27168832	0	0	2.17286	0	1.20453	0	0.666412	0	3.28137	0	1.71735	0	11.8701	0	1.82168	0	1.11051	0	0	0.72345	2.36437	0	0.263424	0	0.299801	0	0.483112	0	0.664422	0	0.339714	0	0.654863	0	1.65711	0	0.23706	0	0.503061
62|hg19|chr7:27168833-27169025	1.42304	0.775126	0	0.630267	0	0.933267	0	1.07943	0	1.10941	0	1.21197	0	1.82168	0	1.62558	0	2.41204	1.65103	0	0	2.71867	0	2.79905	0	2.12633	0	0.861746	0	1.15109	0	0.633253	0	0.626945	0	0.92342	0	0.537973	0
63|hg19|chr7:27169026-27175129	0	0	2.69303	0	1.61859	0	1.02167	0	2.26438	0	2.05498	0	2.61784	0	1.62558	0	1.64254	0	0	1.28968	2.19228	0	1.16433	0	0.946238	0	2.04674	0	1.64332	0	1.10413	0	1.08419	0	0.919299	0	1.98179	0	1.01539
64|hg19|chr7:27175130-27181276	1.42286	1.04462	0	0.844764	0	1.49213	0	1.33208	0	1.43386	0	1.1615	0	1.11051	0	1.64254	0	4.57683	1.645	0	0	2.06361	0	2.05031	0	1.60876	0	0.877267	0	1.41376	0	0.789669	0	0.483379	0	1.23512	0	0.953727	0
65|hg19|chr7:27181277-27182700	0	0	1.50369	0	1.62874	0	1.1691	0	1.41635	0	1.41335	0	1.74149	0	2.41204	0	4.57683	0	0	2.03442	3.40128	0	1.94798	0	1.18763	0	1.58042	0	1.39489	0	1.02047	0	2.1247	0	0.588525	0	0.944456	0	1.35555
67|hg19|chr7:27185378-27188964	0	0	1.06836	0	1.2559	0	0.78086	0	2.52401	0	0.807821	0	1.95525	0	1.65103	0	1.645	0	0	1.82058	2.72937	0	1.32029	0	2.23617	0	2.26126	0	0.98108	0	1.25131	0	1.21451	0	1.20132	0	1.2443	0	0.414556
68|hg19|chr7:27188965-27193759	1.30239	0.737972	0	0.976736	0	1.53291	0	0.635145	0	0.666567	0	0.707968	0	0.72345	0	1.28968	0	2.03442	1.82058	0	0	2.07244	0	2.04312	0	1.44059	0	0.67182	0	1.14174	0	3.55083	0	0.749594	0	0.880969	0	0.823811	0
70|hg19|chr7:27194695-27203286	2.10187	0.828718	0	0.764624	0	1.0341	0	1.44512	0	2.61005	0	1.22189	0	2.36437	0	2.19228	0	3.40128	2.72937	0	0	3.15528	0	4.22415	0	3.03558	0	1.64814	0	1.71855	0	0.698919	0	0.555109	0	0.917562	0	0.692635	0
71|hg19|chr7:27203287-27208174	0	0	2.99819	0	1.94024	0	2.55759	0	1.85006	0	1.99747	0	2.33058	0	2.71867	0	2.06361	0	0	2.07244	3.15528	0	4.18498	0	5.27702	0	7.84733	0	4.21353	0	3.59965	0	2.87386	0	1.77835	0	2.16838	0	1.9123
72|hg19|chr7:27208175-27218626	1.46535	0.510286	0	0.740624	0	0.969174	0	0.736111	0	0.417356	0	1.06984	0	0.263424	0	1.16433	0	1.94798	1.32029	0	0	4.18498	0	10.0356	0	6.42397	0	4.70601	0	3.10616	0	2.94276	0	1.42619	0	2.17924	0	1.35421	0
73|hg19|chr7:27218627-27219652	0	0	2.59993	0	1.33316	0	2.923	0	2.75286	0	2.10314	0	3.64777	0	2.79905	0	2.05031	0	0	2.04312	4.22415	0	10.0356	0	15.2771	0	9.82025	0	5.43507	0	5.92994	0	3.18007	0	3.12885	0	2.68627	0	2.14215
74|hg19|chr7:27219653-27220010	1.37078	0.308726	0	0.917843	0	0.835482	0	0.664714	0	0.210545	0	1.12712	0	0.299801	0	0.946238	0	1.18763	2.23617	0	0	5.27702	0	15.2771	0	10.0588	0	3.71505	0	3.15879	0	4.50115	0	0.571442	0	1.36531	0	0.363422	0
75|hg19|chr7:27220011-27221611	0	0	2.8146	0	1.4006	0	2.08501	0	3.17388	0	1.87475	0	3.36763	0	2.12633	0	1.60876	0	0	1.44059	3.03558	0	6.42397	0	10.0588	0	7.52044	0	6.0211	0	4.07067	0	2.75669	0	2.12629	0	2.75606	0	2.73482
76|hg19|chr7:27221612-27222246	2.57325	0.791031	0	0.845389	0	1.10424	0	1.21513	0	0.130428	0	1.33301	0	0.483112	0	2.04674	0	1.58042	2.26126	0	0	7.84733	0	9.82025	0	7.52044	0	5.33208	0	6.98289	0	4.41491	0	1.42998	0	1.61763	0	1.39425	0
77|hg19|chr7:27222247-27226554	0	0	0	0	0.607884	0	0	0	0.712783	0	0.697586	0	0.789098	0	0.861746	0	0.877267	0	0	0.67182	1.64814	0	4.70601	0	3.71505	0	5.33208	0	2.54583	0	0.877486	0	1.23498	0	1.01538	0	1.0692	0	0.492361
78|hg19|chr7:27226555-27230183	0.906219	0.845962	0	1.0404	0	1.15973	0	1.62451	0	0.851796	0	0.598039	0	0.664422	0	1.64332	0	1.39489	0.98108	0	0	4.21353	0	5.43507	0	6.0211	0	2.54583	0	4.90475	0	3.50517	0	0.848318	0	1.78219	0	1.02185	0
79|hg19|chr7:27230184-27235594	0	0	0	0	0.79958	0	2.42878	0	1.5145	0	0.961784	0	1.38486	0	1.15109	0	1.41376	0	0	1.14174	1.71855	0	3.10616	0	3.15879	0	6.98289	0	4.90475	0	4.6471	0	2.89743	0	2.36703	0	2.55957	0	1.37599
80|hg19|chr7:27235595-27236984	0.957296	0.629797	0	0.911058	0	0.941889	0	0.758519	0	0.0749125	0	0.822691	0	0.339714	0	1.10413	0	1.02047	1.25131	0	0	3.59965	0	5.92994	0	4.07067	0	0.877486	0	4.6471	0	4.51024	0	1.61339	0	2.2484	0	1.35669	0
81|hg19|chr7:27236985-27237669	0	0	2.10068	0	0.355505	0	1.40231	0	3.04015	0	0.335393	0	0.953225	0	0.633253	0	0.789669	0	0	3.55083	0.698919	0	2.94276	0	4.50115	0	4.41491	0	3.50517	0	4.51024	0	2.30852	0	1.74546	0	2.4972	0	1.1029
82|hg19|chr7:27237670-27244010	1.73453	0.804131	0	0.761171	0	0.828767	0	0.764672	0	2.12812	0	1.26198	0	0.654863	0	1.08419	0	2.1247	1.21451	0	0	2.87386	0	3.18007	0	2.75669	0	1.23498	0	2.89743	0	2.30852	0	2.54814	0	3.12527	0	1.56002	0
83|hg19|chr7:27244011-27244206	0	0	1.95682	0	0.596153	0	0.812245	0	2.36133	0	0.767458	0	0.6945	0	0.626945	0	0.483379	0	0	0.749594	0.555109	0	1.42619	0	0.571442	0	1.42998	0	0.848318	0	1.61339	0	2.54814	0	2.95959	0	2.66069	0	0.660879
84|hg19|chr7:27244207-27246335	1.42878	0.840522	0	0.550708	0	1.02674	0	0.420265	0	1.59758	0	1.03965	0	1.65711	0	0.919299	0	0.588525	1.20132	0	0	1.77835	0	3.12885	0	2.12629	0	1.01538	0	2.36703	0	1.74546	0	2.95959	0	3.60379	0	1.56928	0
85|hg19|chr7:27246336-27249605	0	0	1.48049	0	0.934086	0	1.81411	0	2.41187	0	1.5344	0	1.77302	0	0.92342	0	1.23512	0	0	0.880969	0.917562	0	2.17924	0	1.36531	0	1.61763	0	1.78219	0	2.2484	0	3.12527	0	3.60379	0	9.41344	0	1.93301
86|hg19|chr7:27249606-27249912	1.70447	0.787887	0	0.499449	0	1.06801	0	3.95698	0	1.66622	0	1.06712	0	0.23706	0	1.98179	0	0.944456	1.2443	0	0	2.16838	0	2.68627	0	2.75606	0	1.0692	0	2.55957	0	2.4972	0	2.66069	0	9.41344	0	3.49532	0
87|hg19|chr7:27249913-27254037	0	0	2.12669	0	0.73987	0	1.02151	0	1.98394	0	0.647073	0	1.69705	0	0.537973	0	0.953727	0	0	0.823811	0.692635	0	1.35421	0	0.363422	0	1.39425	0	1.02185	0	1.35669	0	1.56002	0	1.56928	0	3.49532	0	1.54619
88|hg19|chr7:27254038-27264439	1.13069	0.766224	0	0.608298	0	0.809218	0	0.776443	0	0.274332	0	0.626204	0	0.503061	0	1.01539	0	1.35555	0.414556	0	0	1.9123	0	2.14215	0	2.73482	0	0.492361	0	1.37599	0	1.1029	0	0.660879	0	1.93301	0	1.54619	0

## Sheet: THP1-C-1_my5C.txt
THP-1-12hr.txt	47|hg19|chr7:27112593-27119161	49|hg19|chr7:27120265-27124106	50|hg19|chr7:27124107-27126046	51|hg19|chr7:27126047-27134243	52|hg19|chr7:27134244-27143915	53|hg19|chr7:27143916-27148156	54|hg19|chr7:27148157-27149203	55|hg19|chr7:27149204-27152781	56|hg19|chr7:27152782-27154055	57|hg19|chr7:27154056-27155350	58|hg19|chr7:27155351-27160433	59|hg19|chr7:27160434-27164113	60|hg19|chr7:27164114-27167353	61|hg19|chr7:27167354-27168832	62|hg19|chr7:27168833-27169025	63|hg19|chr7:27169026-27175129	64|hg19|chr7:27175130-27181276	65|hg19|chr7:27181277-27182700	67|hg19|chr7:27185378-27188964	68|hg19|chr7:27188965-27193759	70|hg19|chr7:27194695-27203286	71|hg19|chr7:27203287-27208174	72|hg19|chr7:27208175-27218626	73|hg19|chr7:27218627-27219652	74|hg19|chr7:27219653-27220010	75|hg19|chr7:27220011-27221611	76|hg19|chr7:27221612-27222246	77|hg19|chr7:27222247-27226554	78|hg19|chr7:27226555-27230183	79|hg19|chr7:27230184-27235594	80|hg19|chr7:27235595-27236984	81|hg19|chr7:27236985-27237669	82|hg19|chr7:27237670-27244010	83|hg19|chr7:27244011-27244206	84|hg19|chr7:27244207-27246335	85|hg19|chr7:27246336-27249605	86|hg19|chr7:27249606-27249912	87|hg19|chr7:27249913-27254037	88|hg19|chr7:27254038-27264439
47|hg19|chr7:27112593-27119161	0	0	2.33932	0	1.01831	0	1.05619	0	2.69163	0	1.86447	0	1.06319	0	0.662756	0	1.86239	0	0	1.04645	0.983922	0	1.26997	0	0.700171	0	4.33311	0	0.701768	0	1.40797	0	2.89305	0	1.39868	0	2.08849	0	0.588957
49|hg19|chr7:27120265-27124106	0	0	7.64345	0	1.32575	0	0.672989	0	1.2321	0	1.43255	0	0.572881	0	0.47179	0	0.577829	0	0	0.547179	0.612092	0	0.677632	0	0.474701	0	1.01789	0	0.451974	0	0.67815	0	0.388768	0	0.791421	0	0.487646	0	0.426693
50|hg19|chr7:27124107-27126046	2.33932	7.64345	0	1.01397	0	1.27469	0	1.60232	0	2.08248	0	1.55762	0	0.760175	0	2.44606	0	1.482	1.87666	0	0	1.59669	0	1.67253	0	1.30996	0	0	0	1.14621	0	0	0	0.614196	0	0.929783	0	0.622009	0
51|hg19|chr7:27126047-27134243	0	0	1.01397	0	1.03767	0	0.41245	0	0.636933	0	0.541374	0	0.563705	0	0.362207	0	0.889523	0	0	1.01636	0.864832	0	0.701573	0	0.577262	0	0.64268	0	0.596016	0	0.77282	0	0.571474	0	0.391892	0	0.769834	0	0.283861
52|hg19|chr7:27134244-27143915	1.01831	1.32575	0	1.03767	0	1.68616	0	1.43161	0	1.30606	0	1.13891	0	1.15849	0	1.64764	0	0.700578	1.389	0	0	2.07376	0	1.11592	0	0.847168	0	1.46948	0	0.394628	0	0.568428	0	0.231658	0	0.650541	0	1.34363	0
53|hg19|chr7:27143916-27148156	0	0	1.27469	0	1.68616	0	0.901358	0	1.30115	0	0.918186	0	0.586949	0	0.664406	0	0.977432	0	0	0.880311	0.941863	0	0.702624	0	0.550889	0	0.77022	0	0.959013	0	0.813014	0	0.617306	0	0.662544	0	0.694733	0	0.348816
54|hg19|chr7:27148157-27149203	1.05619	0.672989	0	0.41245	0	0.901358	0	2.09257	0	0	0	1.67969	0	1.32177	0	1.29016	0	1.09016	1.17311	0	0	2.22551	0	1.56639	0	1.34345	0	0	0	2.37443	0	0.866331	0	0.573999	0	1.82812	0	0.924933	0
55|hg19|chr7:27149204-27152781	0	0	1.60232	0	1.43161	0	2.09257	0	4.78004	0	2.6928	0	2.25458	0	0.840845	0	1.73479	0	0	0.750312	1.17325	0	0.911164	0	0.675723	0	0.924527	0	0.886741	0	0.69335	0	1.27943	0	0.543975	0	3.64618	0	0.549421
56|hg19|chr7:27152782-27154055	2.69163	1.2321	0	0.636933	0	1.30115	0	4.78004	0	3.57462	0	0.910777	0	2.88249	0	2.06372	0	1.45269	2.91825	0	0	1.86973	0	1.59586	0	3.2761	0	0.866209	0	2.16992	0	1.84546	0	1.46732	0	1.71197	0	1.99023	0
57|hg19|chr7:27154056-27155350	0	0	2.08248	0	1.30606	0	0	0	3.57462	0	5.50596	0	2.37491	0	0.685506	0	0.915536	0	0	0.753048	0.987478	0	0.618997	0	3.30567	0	2.55625	0	1.64182	0	0.189126	0	0.355932	0	1.59286	0	0.851274	0	0.391233
58|hg19|chr7:27155351-27160433	1.86447	1.43255	0	0.541374	0	0.918186	0	2.6928	0	5.50596	0	4.64496	0	1.46404	0	2.24418	0	1.48734	1.67612	0	0	1.73344	0	1.43386	0	0.836873	0	0	0	0.838064	0	0.307252	0	0.192735	0	0.665234	0	2.39942	0
59|hg19|chr7:27160434-27164113	0	0	1.55762	0	1.13891	0	1.67969	0	0.910777	0	4.64496	0	5.9143	0	0.84506	0	1.05715	0	0	0.706809	0.856444	0	0.733834	0	0.18578	0	1.48574	0	0.615137	0	1.07642	0	0.957527	0	1.60332	0	0.842214	0	0.757099
60|hg19|chr7:27164114-27167353	1.06319	0.572881	0	0.563705	0	0.586949	0	2.25458	0	2.37491	0	5.9143	0	9.44683	0	2.14933	0	1.86343	4.87812	0	0	2.68992	0	1.24131	0	1.84305	0	1.23681	0	2.18044	0	0.912815	0	0.394984	0	1.03168	0	0.79224	0
61|hg19|chr7:27167354-27168832	0	0	0.760175	0	1.15849	0	1.32177	0	2.88249	0	1.46404	0	9.44683	0	1.46469	0	2.06667	0	0	0.580739	3.71532	0	0.654438	0	0.211931	0	2.18975	0	0.561643	0	0.486311	0	0.462338	0	2.31352	0	0.67153	0	0.37603
62|hg19|chr7:27168833-27169025	0.662756	0.47179	0	0.362207	0	0.664406	0	0.840845	0	0.685506	0	0.84506	0	1.46469	0	1.13054	0	1.6917	0.958508	0	0	2.00865	0	1.58751	0	1.06284	0	0.919332	0	0.746345	0	0.226695	0	0.231399	0	0.744624	0	0.636587	0
63|hg19|chr7:27169026-27175129	0	0	2.44606	0	1.64764	0	1.29016	0	2.06372	0	2.24418	0	2.14933	0	1.13054	0	1.97523	0	0	1.39852	1.47727	0	2.26234	0	0.406079	0	1.57681	0	1.1252	0	1.64463	0	1.35176	0	1.02629	0	0.6937	0	1.04008
64|hg19|chr7:27175130-27181276	1.86239	0.577829	0	0.889523	0	0.977432	0	1.73479	0	0.915536	0	1.05715	0	2.06667	0	1.97523	0	2.93288	2.13124	0	0	2.31633	0	1.22825	0	0.983884	0	0.746403	0	0.818819	0	0.894987	0	0.475681	0	0.614457	0	0.615508	0
65|hg19|chr7:27181277-27182700	0	0	1.482	0	0.700578	0	1.09016	0	1.45269	0	1.48734	0	1.86343	0	1.6917	0	2.93288	0	0	1.47731	4.0344	0	1.72992	0	1.49744	0	1.11775	0	0.935132	0	0.956984	0	3.48584	0	0.594909	0	0.906445	0	1.03286
67|hg19|chr7:27185378-27188964	0	0	1.87666	0	1.389	0	1.17311	0	2.91825	0	1.67612	0	4.87812	0	0.958508	0	2.13124	0	0	1.75184	2.3135	0	0.983458	0	1.702	0	1.26686	0	0.547896	0	1.97911	0	0.950357	0	1.66917	0	0.959874	0	0.468282
68|hg19|chr7:27188965-27193759	1.04645	0.547179	0	1.01636	0	0.880311	0	0.750312	0	0.753048	0	0.706809	0	0.580739	0	1.39852	0	1.47731	1.75184	0	0	1.99613	0	2.07673	0	1.02627	0	0.838234	0	0.960908	0	3.1102	0	0.410281	0	0.545227	0	0.971724	0
70|hg19|chr7:27194695-27203286	0.983922	0.612092	0	0.864832	0	0.941863	0	1.17325	0	0.987478	0	0.856444	0	3.71532	0	1.47727	0	4.0344	2.3135	0	0	2.64093	0	1.85121	0	1.42405	0	1.71628	0	1.25386	0	0.355218	0	0.283636	0	0.575476	0	1.0721	0
71|hg19|chr7:27203287-27208174	0	0	1.59669	0	2.07376	0	2.22551	0	1.86973	0	1.73344	0	2.68992	0	2.00865	0	2.31633	0	0	1.99613	2.64093	0	4.43993	0	4.33964	0	7.17846	0	3.11239	0	3.33713	0	2.14142	0	1.47078	0	1.57192	0	2.06148
72|hg19|chr7:27208175-27218626	1.26997	0.677632	0	0.701573	0	0.702624	0	0.911164	0	0.618997	0	0.733834	0	0.654438	0	2.26234	0	1.72992	0.983458	0	0	4.43993	0	8.24478	0	4.44941	0	4.59386	0	3.44216	0	1.06653	0	0.429297	0	1.09404	0	1.11934	0
73|hg19|chr7:27218627-27219652	0	0	1.67253	0	1.11592	0	1.56639	0	1.59586	0	1.43386	0	1.24131	0	1.58751	0	1.22825	0	0	2.07673	1.85121	0	8.24478	0	6.07457	0	6.32985	0	2.7614	0	3.06413	0	1.16474	0	1.3844	0	0.618586	0	1.49889
74|hg19|chr7:27219653-27220010	0.700171	0.474701	0	0.577262	0	0.550889	0	0.675723	0	3.30567	0	0.18578	0	0.211931	0	0.406079	0	1.49744	1.702	0	0	4.33964	0	6.07457	0	6.67255	0	2.94714	0	2.47205	0	3.24331	0	0.714448	0	0.925513	0	0.566655	0
75|hg19|chr7:27220011-27221611	0	0	1.30996	0	0.847168	0	1.34345	0	3.2761	0	0.836873	0	1.84305	0	1.06284	0	0.983884	0	0	1.02627	1.42405	0	4.44941	0	6.67255	0	5.55144	0	3.87416	0	1.62653	0	1.37161	0	1.0863	0	2.27658	0	1.26393
76|hg19|chr7:27221612-27222246	4.33311	1.01789	0	0.64268	0	0.77022	0	0.924527	0	2.55625	0	1.48574	0	2.18975	0	1.57681	0	1.11775	1.26686	0	0	7.17846	0	6.32985	0	5.55144	0	4.893	0	5.57765	0	2.17011	0	1.36208	0	1.42651	0	1.57336	0
77|hg19|chr7:27222247-27226554	0	0	0	0	1.46948	0	0	0	0.866209	0	0	0	1.23681	0	0.919332	0	0.746403	0	0	0.838234	1.71628	0	4.59386	0	2.94714	0	4.893	0	2.5338	0	2.20986	0	1.74019	0	0.715887	0	1.41846	0	0.916843
78|hg19|chr7:27226555-27230183	0.701768	0.451974	0	0.596016	0	0.959013	0	0.886741	0	1.64182	0	0.615137	0	0.561643	0	1.1252	0	0.935132	0.547896	0	0	3.11239	0	2.7614	0	3.87416	0	2.5338	0	3.19173	0	0.849493	0	0.346035	0	2.34603	0	1.22769	0
79|hg19|chr7:27230184-27235594	0	0	1.14621	0	0.394628	0	2.37443	0	2.16992	0	0.838064	0	2.18044	0	0.746345	0	0.818819	0	0	0.960908	1.25386	0	3.44216	0	2.47205	0	5.57765	0	3.19173	0	3.30443	0	2.63783	0	1.64682	0	1.97255	0	1.24006
80|hg19|chr7:27235595-27236984	1.40797	0.67815	0	0.77282	0	0.813014	0	0.69335	0	0.189126	0	1.07642	0	0.486311	0	1.64463	0	0.956984	1.97911	0	0	3.33713	0	3.06413	0	1.62653	0	2.20986	0	3.30443	0	1.6846	0	0.462466	0	2.384	0	0.908154	0
81|hg19|chr7:27236985-27237669	0	0	0	0	0.568428	0	0.866331	0	1.84546	0	0.307252	0	0.912815	0	0.226695	0	0.894987	0	0	3.1102	0.355218	0	1.06653	0	3.24331	0	2.17011	0	0.849493	0	1.6846	0	1.14626	0	0.768766	0	1.83872	0	0.803498
82|hg19|chr7:27237670-27244010	2.89305	0.388768	0	0.571474	0	0.617306	0	1.27943	0	0.355932	0	0.957527	0	0.462338	0	1.35176	0	3.48584	0.950357	0	0	2.14142	0	1.16474	0	1.37161	0	1.74019	0	2.63783	0	1.14626	0	0.919561	0	2.47024	0	1.57377	0
83|hg19|chr7:27244011-27244206	0	0	0.614196	0	0.231658	0	0.573999	0	1.46732	0	0.192735	0	0.394984	0	0.231399	0	0.475681	0	0	0.410281	0.283636	0	0.429297	0	0.714448	0	1.36208	0	0.346035	0	0.462466	0	0.919561	0	1.82685	0	1.51261	0	0.242797
84|hg19|chr7:27244207-27246335	1.39868	0.791421	0	0.391892	0	0.662544	0	0.543975	0	1.59286	0	1.60332	0	2.31352	0	1.02629	0	0.594909	1.66917	0	0	1.47078	0	1.3844	0	1.0863	0	0.715887	0	1.64682	0	0.768766	0	1.82685	0	2.02788	0	1.13807	0
85|hg19|chr7:27246336-27249605	0	0	0.929783	0	0.650541	0	1.82812	0	1.71197	0	0.665234	0	1.03168	0	0.744624	0	0.614457	0	0	0.545227	0.575476	0	1.09404	0	0.925513	0	1.42651	0	2.34603	0	2.384	0	2.47024	0	2.02788	0	6.16905	0	1.05945
86|hg19|chr7:27249606-27249912	2.08849	0.487646	0	0.769834	0	0.694733	0	3.64618	0	0.851274	0	0.842214	0	0.67153	0	0.6937	0	0.906445	0.959874	0	0	1.57192	0	0.618586	0	2.27658	0	1.41846	0	1.97255	0	1.83872	0	1.51261	0	6.16905	0	2.58319	0
87|hg19|chr7:27249913-27254037	0	0	0.622009	0	1.34363	0	0.924933	0	1.99023	0	2.39942	0	0.79224	0	0.636587	0	0.615508	0	0	0.971724	1.0721	0	1.11934	0	0.566655	0	1.57336	0	1.22769	0	0.908154	0	1.57377	0	1.13807	0	2.58319	0	1.09638
88|hg19|chr7:27254038-27264439	0.588957	0.426693	0	0.283861	0	0.348816	0	0.549421	0	0.391233	0	0.757099	0	0.37603	0	1.04008	0	1.03286	0.468282	0	0	2.06148	0	1.49889	0	1.26393	0	0.916843	0	1.24006	0	0.803498	0	0.242797	0	1.05945	0	1.09638	0

## Sheet: THP1-D-1_my5C.txt
THP-1-48hr.txt	47|hg19|chr7:27112593-27119161	49|hg19|chr7:27120265-27124106	50|hg19|chr7:27124107-27126046	51|hg19|chr7:27126047-27134243	52|hg19|chr7:27134244-27143915	53|hg19|chr7:27143916-27148156	54|hg19|chr7:27148157-27149203	55|hg19|chr7:27149204-27152781	56|hg19|chr7:27152782-27154055	57|hg19|chr7:27154056-27155350	58|hg19|chr7:27155351-27160433	59|hg19|chr7:27160434-27164113	60|hg19|chr7:27164114-27167353	61|hg19|chr7:27167354-27168832	62|hg19|chr7:27168833-27169025	63|hg19|chr7:27169026-27175129	64|hg19|chr7:27175130-27181276	65|hg19|chr7:27181277-27182700	67|hg19|chr7:27185378-27188964	68|hg19|chr7:27188965-27193759	70|hg19|chr7:27194695-27203286	71|hg19|chr7:27203287-27208174	72|hg19|chr7:27208175-27218626	73|hg19|chr7:27218627-27219652	74|hg19|chr7:27219653-27220010	75|hg19|chr7:27220011-27221611	76|hg19|chr7:27221612-27222246	77|hg19|chr7:27222247-27226554	78|hg19|chr7:27226555-27230183	79|hg19|chr7:27230184-27235594	80|hg19|chr7:27235595-27236984	81|hg19|chr7:27236985-27237669	82|hg19|chr7:27237670-27244010	83|hg19|chr7:27244011-27244206	84|hg19|chr7:27244207-27246335	85|hg19|chr7:27246336-27249605	86|hg19|chr7:27249606-27249912	87|hg19|chr7:27249913-27254037	88|hg19|chr7:27254038-27264439
47|hg19|chr7:27112593-27119161	0	0	4.0336	0	1.73757	0	1.52432	0	2.64141	0	2.15051	0	2.74184	0	1.25776	0	1.96041	0	0	1.04742	1.56381	0	1.43255	0	1.18206	0	3.39252	0	1.24594	0	1.44495	0	2.77164	0	1.3984	0	1.73465	0	0.886723
49|hg19|chr7:27120265-27124106	0	0	9.83794	0	2.06028	0	1.94111	0	2.6512	0	2.81704	0	3.69398	0	1.30725	0	1.6011	0	0	1.41714	1.4535	0	1.66082	0	0.945909	0	1.43609	0	1.05324	0	0.91713	0	0.894554	0	1.20356	0	0.656316	0	0.778449
50|hg19|chr7:27124107-27126046	4.0336	9.83794	0	1.30202	0	1.43434	0	2.97114	0	2.82568	0	2.24913	0	1.81945	0	3.62998	0	2.86768	1.66625	0	0	3.98223	0	2.71478	0	2.8955	0	1.179	0	2.23287	0	0	0	1.81924	0	1.29426	0	1.53006	0
51|hg19|chr7:27126047-27134243	0	0	1.30202	0	1.25505	0	0.713392	0	0.766297	0	1.18406	0	1.02483	0	0.522155	0	1.34822	0	0	1.3183	0.827896	0	1.17884	0	0.893472	0	0.843081	0	0.877027	0	0.962823	0	0.658826	0	0.693337	0	0.741033	0	0.584024
52|hg19|chr7:27134244-27143915	1.73757	2.06028	0	1.25505	0	1.55493	0	2.76878	0	1.21436	0	0.999889	0	2.04837	0	2.74298	0	1.46408	1.27348	0	0	2.24501	0	1.43699	0	1.05569	0	1.54357	0	1.16365	0	0.89554	0	0.830632	0	0.999481	0	0.754618	0
53|hg19|chr7:27143916-27148156	0	0	1.43434	0	1.55493	0	1.12336	0	1.05474	0	1.12837	0	1.22035	0	0.922297	0	1.42092	0	0	1.79453	0.810274	0	1.10634	0	0.890931	0	1.32255	0	1.07053	0	0.883689	0	0.713585	0	0.848431	0	0.62771	0	1.00491
54|hg19|chr7:27148157-27149203	1.52432	1.94111	0	0.713392	0	1.12336	0	2.93133	0	0	0	3.51529	0	1.82928	0	1.91449	0	1.89038	1.25931	0	0	2.71457	0	2.92433	0	2.47636	0	0	0	3.16796	0	1.80273	0	1.62618	0	1.922	0	3.05327	0
55|hg19|chr7:27149204-27152781	0	0	2.97114	0	2.76878	0	2.93133	0	6.59622	0	5.00712	0	5.49783	0	1.29136	0	1.9775	0	0	1.35025	2.33837	0	0.896946	0	0.80307	0	2.51371	0	1.95341	0	0.668743	0	0.667153	0	0.807667	0	4.22316	0	1.5806
56|hg19|chr7:27152782-27154055	2.64141	2.6512	0	0.766297	0	1.05474	0	6.59622	0	4.2433	0	1.76762	0	3.26635	0	2.04661	0	1.93046	3.35102	0	0	2.31379	0	3.71771	0	3.91551	0	0.548055	0	1.91526	0	1.83427	0	2.7073	0	1.91321	0	2.4573	0
57|hg19|chr7:27154056-27155350	0	0	2.82568	0	1.21436	0	0	0	4.2433	0	6.16629	0	7.16543	0	1.17486	0	1.93635	0	0	0.752665	1.36911	0	1.18706	0	3.97285	0	0.985622	0	1.46598	0	0.875611	0	1.15964	0	1.93509	0	1.38234	0	0.386949
58|hg19|chr7:27155351-27160433	2.15051	2.81704	0	1.18406	0	1.12837	0	5.00712	0	6.16629	0	4.96017	0	2.19611	0	2.15451	0	3.739	1.87028	0	0	3.2548	0	2.44864	0	2.07277	0	1.22666	0	1.93931	0	0.573807	0	1.41549	0	1.81729	0	0.952869	0
59|hg19|chr7:27160434-27164113	0	0	2.24913	0	0.999889	0	3.51529	0	1.76762	0	4.96017	0	4.39129	0	0.744589	0	1.21866	0	0	0.833249	0.74464	0	1.27739	0	0.267691	0	0	0	0.500192	0	1.00095	0	1.42105	0	1.46315	0	0.271405	0	0.744684
60|hg19|chr7:27164114-27167353	2.74184	3.69398	0	1.02483	0	1.22035	0	5.49783	0	7.16543	0	4.39129	0	11.3742	0	3.83281	0	2.67656	2.46819	0	0	3.14842	0	5.21612	0	2.51922	0	0.838919	0	2.21042	0	1.30761	0	1.54496	0	1.91758	0	1.9414	0
61|hg19|chr7:27167354-27168832	0	0	1.81945	0	2.04837	0	1.82928	0	3.26635	0	2.19611	0	11.3742	0	1.67501	0	1.71491	0	0	1.07828	2.46878	0	1.16439	0	1.04923	0	1.85865	0	0.767681	0	0.367117	0	0.9299	0	1.3118	0	1.11604	0	0.528076
62|hg19|chr7:27168833-27169025	1.25776	1.30725	0	0.522155	0	0.922297	0	1.29136	0	1.17486	0	0.744589	0	1.67501	0	1.51797	0	2.79155	1.29877	0	0	2.23273	0	2.76275	0	1.88731	0	0.600174	0	1.09358	0	0	0	0.613981	0	1.10055	0	0.672239	0
63|hg19|chr7:27169026-27175129	0	0	3.62998	0	2.74298	0	1.91449	0	2.04661	0	2.15451	0	3.83281	0	1.51797	0	2.722	0	0	1.78932	2.13528	0	1.85327	0	1.63339	0	4.30991	0	1.70292	0	1.38231	0	1.08519	0	0.963059	0	1.0891	0	0.909127
64|hg19|chr7:27175130-27181276	1.96041	1.6011	0	1.34822	0	1.42092	0	1.9775	0	1.93635	0	1.21866	0	1.71491	0	2.722	0	5.91536	1.95654	0	0	2.56139	0	2.49914	0	2.39065	0	0.857452	0	0.967902	0	0.76572	0	0.666788	0	1.17894	0	0.981845	0
65|hg19|chr7:27181277-27182700	0	0	2.86768	0	1.46408	0	1.89038	0	1.93046	0	3.739	0	2.67656	0	2.79155	0	5.91536	0	0	4.10905	4.04572	0	2.77468	0	1.17575	0	2.09861	0	1.26392	0	1.58964	0	3.97558	0	0.986257	0	0.893822	0	1.67449
67|hg19|chr7:27185378-27188964	0	0	1.66625	0	1.27348	0	1.25931	0	3.35102	0	1.87028	0	2.46819	0	1.29877	0	1.95654	0	0	1.86429	2.10683	0	1.68904	0	1.10903	0	3.29692	0	1.33591	0	1.38034	0	1.19831	0	1.1151	0	1.07555	0	0.629408
68|hg19|chr7:27188965-27193759	1.04742	1.41714	0	1.3183	0	1.79453	0	1.35025	0	0.752665	0	0.833249	0	1.07828	0	1.78932	0	4.10905	1.86429	0	0	2.88891	0	2.66467	0	2.51349	0	0.89164	0	1.9813	0	3.1441	0	0.826667	0	1.27009	0	0.737966	0
70|hg19|chr7:27194695-27203286	1.56381	1.4535	0	0.827896	0	0.810274	0	2.33837	0	1.36911	0	0.74464	0	2.46878	0	2.13528	0	4.04572	2.10683	0	0	3.93484	0	4.08157	0	2.59279	0	1.76424	0	2.06823	0	0.429908	0	0.644101	0	1.03571	0	1.26923	0
71|hg19|chr7:27203287-27208174	0	0	3.98223	0	2.24501	0	2.71457	0	2.31379	0	3.2548	0	3.14842	0	2.23273	0	2.56139	0	0	2.88891	3.93484	0	4.49836	0	5.07546	0	6.44625	0	3.81661	0	4.49767	0	1.92385	0	2.10748	0	2.52941	0	2.07791
72|hg19|chr7:27208175-27218626	1.43255	1.66082	0	1.17884	0	1.10634	0	0.896946	0	1.18706	0	1.27739	0	1.16439	0	1.85327	0	2.77468	1.68904	0	0	4.49836	0	9.38906	0	5.78739	0	2.83542	0	3.36144	0	0.917092	0	1.64643	0	2.02052	0	0	0
73|hg19|chr7:27218627-27219652	0	0	2.71478	0	1.43699	0	2.92433	0	3.71771	0	2.44864	0	5.21612	0	2.76275	0	2.49914	0	0	2.66467	4.08157	0	9.38906	0	10.1794	0	5.57654	0	4.60212	0	6.77499	0	2.50014	0	3.6239	0	1.66095	0	3.49057
74|hg19|chr7:27219653-27220010	1.18206	0.945909	0	0.893472	0	0.890931	0	0.80307	0	3.97285	0	0.267691	0	1.04923	0	1.63339	0	1.17575	1.10903	0	0	5.07546	0	10.1794	0	9.76449	0	3.17642	0	2.72866	0	2.97325	0	2.76126	0	1.14578	0	0.92666	0
75|hg19|chr7:27220011-27221611	0	0	2.8955	0	1.05569	0	2.47636	0	3.91551	0	2.07277	0	2.51922	0	1.88731	0	2.39065	0	0	2.51349	2.59279	0	5.78739	0	9.76449	0	7.81164	0	5.60747	0	3.80973	0	2.2785	0	1.8319	0	1.92266	0	2.46841
76|hg19|chr7:27221612-27222246	3.39252	1.43609	0	0.843081	0	1.32255	0	2.51371	0	0.985622	0	0	0	1.85865	0	4.30991	0	2.09861	3.29692	0	0	6.44625	0	5.57654	0	7.81164	0	3.29486	0	6.89975	0	2.43688	0	2.0963	0	3.14471	0	3.05049	0
77|hg19|chr7:27222247-27226554	0	0	1.179	0	1.54357	0	0	0	0.548055	0	1.22666	0	0.838919	0	0.600174	0	0.857452	0	0	0.89164	1.76424	0	2.83542	0	3.17642	0	3.29486	0	3.90785	0	1.34427	0	1.64484	0	0.853057	0	1.58564	0	1.29486
78|hg19|chr7:27226555-27230183	1.24594	1.05324	0	0.877027	0	1.07053	0	1.95341	0	1.46598	0	0.500192	0	0.767681	0	1.70292	0	1.26392	1.33591	0	0	3.81661	0	4.60212	0	5.60747	0	3.90785	0	3.49802	0	1.33243	0	1.29021	0	1.8445	0	1.60117	0
79|hg19|chr7:27230184-27235594	0	0	2.23287	0	1.16365	0	3.16796	0	1.91526	0	1.93931	0	2.21042	0	1.09358	0	0.967902	0	0	1.9813	2.06823	0	3.36144	0	2.72866	0	6.89975	0	3.49802	0	4.69087	0	2.50751	0	2.58603	0	3.20824	0	2.36572
80|hg19|chr7:27235595-27236984	1.44495	0.91713	0	0.962823	0	0.883689	0	0.668743	0	0.875611	0	1.00095	0	0.367117	0	1.38231	0	1.58964	1.38034	0	0	4.49767	0	6.77499	0	3.80973	0	1.34427	0	4.69087	0	2.64601	0	1.79322	0	2.13063	0	1.7146	0
81|hg19|chr7:27236985-27237669	0	0	0	0	0.89554	0	1.80273	0	1.83427	0	0.573807	0	1.30761	0	0	0	0.76572	0	0	3.1441	0.429908	0	0.917092	0	2.97325	0	2.43688	0	1.33243	0	2.64601	0	1.34522	0	1.07698	0	2.15848	0	1.23503
82|hg19|chr7:27237670-27244010	2.77164	0.894554	0	0.658826	0	0.713585	0	0.667153	0	1.15964	0	1.42105	0	0.9299	0	1.08519	0	3.97558	1.19831	0	0	1.92385	0	2.50014	0	2.2785	0	1.64484	0	2.50751	0	1.34522	0	1.82069	0	3.32047	0	2.29111	0
83|hg19|chr7:27244011-27244206	0	0	1.81924	0	0.830632	0	1.62618	0	2.7073	0	1.41549	0	1.54496	0	0.613981	0	0.666788	0	0	0.826667	0.644101	0	1.64643	0	2.76126	0	2.0963	0	1.29021	0	1.79322	0	1.82069	0	2.58569	0	3.83382	0	1.85557
84|hg19|chr7:27244207-27246335	1.3984	1.20356	0	0.693337	0	0.848431	0	0.807667	0	1.93509	0	1.46315	0	1.3118	0	0.963059	0	0.986257	1.1151	0	0	2.10748	0	3.6239	0	1.8319	0	0.853057	0	2.58603	0	1.07698	0	2.58569	0	3.37089	0	1.5744	0
85|hg19|chr7:27246336-27249605	0	0	1.29426	0	0.999481	0	1.922	0	1.91321	0	1.81729	0	1.91758	0	1.10055	0	1.17894	0	0	1.27009	1.03571	0	2.02052	0	1.14578	0	3.14471	0	1.8445	0	2.13063	0	3.32047	0	3.37089	0	7.96888	0	2.75419
86|hg19|chr7:27249606-27249912	1.73465	0.656316	0	0.741033	0	0.62771	0	4.22316	0	1.38234	0	0.271405	0	1.11604	0	1.0891	0	0.893822	1.07555	0	0	2.52941	0	1.66095	0	1.92266	0	1.58564	0	3.20824	0	2.15848	0	3.83382	0	7.96888	0	3.9174	0
87|hg19|chr7:27249913-27254037	0	0	1.53006	0	0.754618	0	3.05327	0	2.4573	0	0.952869	0	1.9414	0	0.672239	0	0.981845	0	0	0.737966	1.26923	0	0	0	0.92666	0	3.05049	0	1.60117	0	1.7146	0	2.29111	0	1.5744	0	3.9174	0	2.31625
88|hg19|chr7:27254038-27264439	0.886723	0.778449	0	0.584024	0	1.00491	0	1.5806	0	0.386949	0	0.744684	0	0.528076	0	0.909127	0	1.67449	0.629408	0	0	2.07791	0	3.49057	0	2.46841	0	1.29486	0	2.36572	0	1.23503	0	1.85557	0	2.75419	0	2.31625	0

## Sheet: THP1-E-1_my5C.txt
THP-1-96hr.txt	47|hg19|chr7:27112593-27119161	49|hg19|chr7:27120265-27124106	50|hg19|chr7:27124107-27126046	51|hg19|chr7:27126047-27134243	52|hg19|chr7:27134244-27143915	53|hg19|chr7:27143916-27148156	54|hg19|chr7:27148157-27149203	55|hg19|chr7:27149204-27152781	56|hg19|chr7:27152782-27154055	57|hg19|chr7:27154056-27155350	58|hg19|chr7:27155351-27160433	59|hg19|chr7:27160434-27164113	60|hg19|chr7:27164114-27167353	61|hg19|chr7:27167354-27168832	62|hg19|chr7:27168833-27169025	63|hg19|chr7:27169026-27175129	64|hg19|chr7:27175130-27181276	65|hg19|chr7:27181277-27182700	67|hg19|chr7:27185378-27188964	68|hg19|chr7:27188965-27193759	70|hg19|chr7:27194695-27203286	71|hg19|chr7:27203287-27208174	72|hg19|chr7:27208175-27218626	73|hg19|chr7:27218627-27219652	74|hg19|chr7:27219653-27220010	75|hg19|chr7:27220011-27221611	76|hg19|chr7:27221612-27222246	77|hg19|chr7:27222247-27226554	78|hg19|chr7:27226555-27230183	79|hg19|chr7:27230184-27235594	80|hg19|chr7:27235595-27236984	81|hg19|chr7:27236985-27237669	82|hg19|chr7:27237670-27244010	83|hg19|chr7:27244011-27244206	84|hg19|chr7:27244207-27246335	85|hg19|chr7:27246336-27249605	86|hg19|chr7:27249606-27249912	87|hg19|chr7:27249913-27254037	88|hg19|chr7:27254038-27264439
47|hg19|chr7:27112593-27119161	0	0	3.8323	0	2.02588	0	1.5258	0	1.80323	0	2.88387	0	2.97235	0	1.52657	0	1.5958	0	0	1.73165	1.94334	0	1.60146	0	0.780362	0	2.22979	0	1.40363	0	1.18558	0	1.05056	0	1.8262	0	1.4004	0	1.24261
49|hg19|chr7:27120265-27124106	0	0	6.38372	0	2.24296	0	1.24173	0	1.48419	0	1.4828	0	2.15305	0	1.23762	0	1.09608	0	0	1.18843	1.93878	0	1.08169	0	0.523137	0	1.09052	0	1.19144	0	0.84965	0	0.905355	0	0.701771	0	0.879572	0	1.21246
50|hg19|chr7:27124107-27126046	3.8323	6.38372	0	1.39712	0	1.42923	0	3.0597	0	4.95865	0	2.24469	0	3.09696	0	4.21529	0	2.07938	2.99222	0	0	3.0866	0	2.20753	0	2.41952	0	1.53245	0	2.99514	0	3.37774	0	2.29567	0	2.04882	0	2.35603	0
51|hg19|chr7:27126047-27134243	0	0	1.39712	0	1.36351	0	0.914167	0	1.29927	0	1.49014	0	1.58254	0	0.834339	0	1.6279	0	0	1.8596	0.734004	0	1.50318	0	1.2455	0	1.25206	0	1.26429	0	1.16474	0	0.914002	0	1.02354	0	1.0044	0	1.03259
52|hg19|chr7:27134244-27143915	2.02588	2.24296	0	1.36351	0	1.48335	0	2.36138	0	2.26125	0	0.958174	0	2.18489	0	3.06553	0	1.21159	2.29696	0	0	2.32843	0	1.14688	0	1.21657	0	1.4738	0	0.933086	0	1.08309	0	1.00146	0	0.9483	0	0.912739	0
53|hg19|chr7:27143916-27148156	0	0	1.42923	0	1.48335	0	1.07904	0	1.61519	0	2.58907	0	2.06815	0	0.842343	0	1.59146	0	0	1.97786	0.908936	0	1.15888	0	0.894682	0	1.25111	0	1.04346	0	0.987553	0	0.784409	0	1.14969	0	0.93672	0	1.51053
54|hg19|chr7:27148157-27149203	1.5258	1.24173	0	0.914167	0	1.07904	0	3.76248	0	0	0	1.59373	0	3.04979	0	2.16843	0	1.1122	1.75914	0	0	2.26144	0	1.72225	0	1.83928	0	0	0	2.41965	0	2.97499	0	1.33611	0	1.58742	0	2.4012	0
55|hg19|chr7:27149204-27152781	0	0	3.0597	0	2.36138	0	3.76248	0	3.23238	0	5.71726	0	4.74862	0	1.85176	0	1.39787	0	0	2.76819	1.7721	0	2.22167	0	1.84064	0	1.32478	0	1.73581	0	1.1097	0	0.998278	0	0.714357	0	3.23869	0	0.707116
56|hg19|chr7:27152782-27154055	1.80323	1.48419	0	1.29927	0	1.61519	0	3.23238	0	5.8077	0	1.56977	0	3.05114	0	3.79119	0	1.30546	3.59613	0	0	1.90735	0	2.48528	0	3.48647	0	0.941345	0	1.48572	0	4.1643	0	4.43713	0	1.92495	0	3.09307	0
57|hg19|chr7:27154056-27155350	0	0	4.95865	0	2.26125	0	0	0	5.8077	0	4.53956	0	3.81459	0	1.36026	0	2.08376	0	0	1.84822	2.95657	0	1.85922	0	1.22693	0	1.83575	0	1.26255	0	0.928549	0	0.594413	0	1.93966	0	1.05812	0	1.18557
58|hg19|chr7:27155351-27160433	2.88387	1.4828	0	1.49014	0	2.58907	0	5.71726	0	4.53956	0	4.91129	0	5.70279	0	4.12827	0	2.11695	3.48165	0	0	2.84478	0	2.76445	0	2.281	0	2.2716	0	1.4939	0	0.823047	0	1.1488	0	1.49951	0	2.1709	0
59|hg19|chr7:27160434-27164113	0	0	2.24469	0	0.958174	0	1.59373	0	1.56977	0	4.91129	0	7.01433	0	1.14784	0	1.15437	0	0	1.34073	1.23475	0	1.60185	0	0.358781	0	1.22007	0	0.747342	0	0.960949	0	0.722265	0	1.2959	0	0.695765	0	0.761187
60|hg19|chr7:27164114-27167353	2.97235	2.15305	0	1.58254	0	2.06815	0	4.74862	0	3.81459	0	7.01433	0	8.48136	0	6.41542	0	3.28946	3.23528	0	0	2.35577	0	4.46239	0	2.62104	0	2.58342	0	2.01656	0	2.32028	0	1.34909	0	1.70589	0	2.25325	0
61|hg19|chr7:27167354-27168832	0	0	3.09696	0	2.18489	0	3.04979	0	3.05114	0	5.70279	0	8.48136	0	2.05927	0	2.09862	0	0	1.76488	2.78821	0	2.30187	0	1.01544	0	0.815285	0	0.659737	0	0.399345	0	0.760136	0	1.90157	0	0.86556	0	0.82783
62|hg19|chr7:27168833-27169025	1.52657	1.23762	0	0.834339	0	0.842343	0	1.85176	0	1.36026	0	1.14784	0	2.05927	0	2.16477	0	2.20628	1.67849	0	0	2.55888	0	1.97459	0	2.21925	0	1.4115	0	1.0066	0	0.860203	0	0.740416	0	1.15057	0	0.844737	0
63|hg19|chr7:27169026-27175129	0	0	4.21529	0	3.06553	0	2.16843	0	3.79119	0	4.12827	0	6.41542	0	2.16477	0	2.4132	0	0	2.44149	3.69987	0	3.00737	0	1.6071	0	3.56861	0	2.49621	0	1.51867	0	1.25376	0	2.05148	0	1.87777	0	2.09272
64|hg19|chr7:27175130-27181276	1.5958	1.09608	0	1.6279	0	1.59146	0	1.39787	0	2.08376	0	1.15437	0	2.09862	0	2.4132	0	3.30041	1.54995	0	0	2.12874	0	1.68243	0	1.86272	0	1.17489	0	1.53507	0	1.32237	0	0.721198	0	0.849244	0	1.31671	0
65|hg19|chr7:27181277-27182700	0	0	2.07938	0	1.21159	0	1.1122	0	1.30546	0	2.11695	0	3.28946	0	2.20628	0	3.30041	0	0	2.94127	2.73529	0	2.18788	0	1.01877	0	0.773701	0	0.937937	0	0.836166	0	1.17291	0	0.949189	0	0.925909	0	1.84429
67|hg19|chr7:27185378-27188964	0	0	2.99222	0	2.29696	0	1.75914	0	3.59613	0	3.48165	0	3.23528	0	1.67849	0	1.54995	0	0	2.91091	2.78805	0	3.81889	0	2.11847	0	3.09176	0	1.30839	0	1.84967	0	1.33022	0	1.96114	0	0.754511	0	1.35272
68|hg19|chr7:27188965-27193759	1.73165	1.18843	0	1.8596	0	1.97786	0	2.76819	0	1.84822	0	1.34073	0	1.76488	0	2.44149	0	2.94127	2.91091	0	0	2.91772	0	3.54788	0	2.15492	0	1.45181	0	2.06328	0	3.99776	0	1.12319	0	1.11322	0	1.44974	0
70|hg19|chr7:27194695-27203286	1.94334	1.93878	0	0.734004	0	0.908936	0	1.7721	0	2.95657	0	1.23475	0	2.78821	0	3.69987	0	2.73529	2.78805	0	0	2.76287	0	3.15401	0	2.86366	0	2.01664	0	1.69358	0	0.931002	0	0.895197	0	1.0906	0	1.22705	0
71|hg19|chr7:27203287-27208174	0	0	3.0866	0	2.32843	0	2.26144	0	1.90735	0	2.84478	0	2.35577	0	2.55888	0	2.12874	0	0	2.91772	2.76287	0	4.65151	0	4.71429	0	5.59131	0	3.41433	0	3.40647	0	2.46011	0	2.19409	0	1.98791	0	2.65068
72|hg19|chr7:27208175-27218626	1.60146	1.08169	0	1.50318	0	1.15888	0	2.22167	0	1.85922	0	1.60185	0	2.30187	0	3.00737	0	2.18788	3.81889	0	0	4.65151	0	12.8995	0	7.54695	0	7.8914	0	4.94944	0	5.00514	0	2.05281	0	2.00216	0	3.47447	0
73|hg19|chr7:27218627-27219652	0	0	2.20753	0	1.14688	0	1.72225	0	2.48528	0	2.76445	0	4.46239	0	1.97459	0	1.68243	0	0	3.54788	3.15401	0	12.8995	0	18.5503	0	8.11608	0	2.98396	0	5.44064	0	1.71827	0	4.79836	0	1.86974	0	3.22959
74|hg19|chr7:27219653-27220010	0.780362	0.523137	0	1.2455	0	0.894682	0	1.84064	0	1.22693	0	0.358781	0	1.01544	0	1.6071	0	1.01877	2.11847	0	0	4.71429	0	18.5503	0	11.6383	0	6.86171	0	3.55616	0	9.76007	0	1.93698	0	1.06356	0	1.47078	0
75|hg19|chr7:27220011-27221611	0	0	2.41952	0	1.21657	0	1.83928	0	3.48647	0	2.281	0	2.62104	0	2.21925	0	1.86272	0	0	2.15492	2.86366	0	7.54695	0	11.6383	0	7.97515	0	4.59095	0	3.71746	0	1.51103	0	2.57502	0	2.06163	0	3.86007
76|hg19|chr7:27221612-27222246	2.22979	1.09052	0	1.25206	0	1.25111	0	1.32478	0	1.83575	0	1.22007	0	0.815285	0	3.56861	0	0.773701	3.09176	0	0	5.59131	0	8.11608	0	7.97515	0	5.74284	0	7.46338	0	7.07658	0	2.38621	0	2.22703	0	3.87571	0
77|hg19|chr7:27222247-27226554	0	0	1.53245	0	1.4738	0	0	0	0.941345	0	2.2716	0	2.58342	0	1.4115	0	1.17489	0	0	1.45181	2.01664	0	7.8914	0	6.86171	0	5.74284	0	2.90118	0	1.41846	0	1.25757	0	2.222	0	2.14066	0	1.55717
78|hg19|chr7:27226555-27230183	1.40363	1.19144	0	1.26429	0	1.04346	0	1.73581	0	1.26255	0	0.747342	0	0.659737	0	2.49621	0	0.937937	1.30839	0	0	3.41433	0	2.98396	0	4.59095	0	2.90118	0	5.31078	0	2.50506	0	1.37121	0	2.1324	0	1.4049	0
79|hg19|chr7:27230184-27235594	0	0	2.99514	0	0.933086	0	2.41965	0	1.48572	0	1.4939	0	2.01656	0	1.0066	0	1.53507	0	0	2.06328	1.69358	0	4.94944	0	3.55616	0	7.46338	0	5.31078	0	5.25959	0	2.67738	0	3.85636	0	3.1662	0	3.02842
80|hg19|chr7:27235595-27236984	1.18558	0.84965	0	1.16474	0	0.987553	0	1.1097	0	0.928549	0	0.960949	0	0.399345	0	1.51867	0	0.836166	1.84967	0	0	3.40647	0	5.44064	0	3.71746	0	1.41846	0	5.25959	0	6.19859	0	1.97001	0	2.77757	0	2.3604	0
81|hg19|chr7:27236985-27237669	0	0	3.37774	0	1.08309	0	2.97499	0	4.1643	0	0.823047	0	2.32028	0	0.860203	0	1.32237	0	0	3.99776	0.931002	0	5.00514	0	9.76007	0	7.07658	0	2.50506	0	6.19859	0	3.13323	0	4.25261	0	3.93892	0	2.12261
82|hg19|chr7:27237670-27244010	1.05056	0.905355	0	0.914002	0	0.784409	0	0.998278	0	0.594413	0	0.722265	0	0.760136	0	1.25376	0	1.17291	1.33022	0	0	2.46011	0	1.71827	0	1.51103	0	1.25757	0	2.67738	0	3.13323	0	2.38664	0	2.36069	0	3.10882	0
83|hg19|chr7:27244011-27244206	0	0	2.29567	0	1.00146	0	1.33611	0	4.43713	0	1.1488	0	1.34909	0	0.740416	0	0.721198	0	0	1.12319	0.895197	0	2.05281	0	1.93698	0	2.38621	0	1.37121	0	1.97001	0	2.38664	0	3.49895	0	3.5111	0	1.86051
84|hg19|chr7:27244207-27246335	1.8262	0.701771	0	1.02354	0	1.14969	0	0.714357	0	1.93966	0	1.2959	0	1.90157	0	2.05148	0	0.949189	1.96114	0	0	2.19409	0	4.79836	0	2.57502	0	2.222	0	3.85636	0	4.25261	0	3.49895	0	3.79167	0	2.69882	0
85|hg19|chr7:27246336-27249605	0	0	2.04882	0	0.9483	0	1.58742	0	1.92495	0	1.49951	0	1.70589	0	1.15057	0	0.849244	0	0	1.11322	1.0906	0	2.00216	0	1.06356	0	2.22703	0	2.1324	0	2.77757	0	2.36069	0	3.79167	0	5.91246	0	2.77341
86|hg19|chr7:27249606-27249912	1.4004	0.879572	0	1.0044	0	0.93672	0	3.23869	0	1.05812	0	0.695765	0	0.86556	0	1.87777	0	0.925909	0.754511	0	0	1.98791	0	1.86974	0	2.06163	0	2.14066	0	3.1662	0	3.93892	0	3.5111	0	5.91246	0	4.93389	0
87|hg19|chr7:27249913-27254037	0	0	2.35603	0	0.912739	0	2.4012	0	3.09307	0	2.1709	0	2.25325	0	0.844737	0	1.31671	0	0	1.44974	1.22705	0	3.47447	0	1.47078	0	3.87571	0	1.4049	0	2.3604	0	3.10882	0	2.69882	0	4.93389	0	3.81717
88|hg19|chr7:27254038-27264439	1.24261	1.21246	0	1.03259	0	1.51053	0	0.707116	0	1.18557	0	0.761187	0	0.82783	0	2.09272	0	1.84429	1.35272	0	0	2.65068	0	3.22959	0	3.86007	0	1.55717	0	3.02842	0	2.12261	0	1.86051	0	2.77341	0	3.81717	0

## Sheet: THP1-E-2_my5C.txt
THP-1-PMA.txt	47|hg19|chr7:27112593-27119161	49|hg19|chr7:27120265-27124106	50|hg19|chr7:27124107-27126046	51|hg19|chr7:27126047-27134243	52|hg19|chr7:27134244-27143915	53|hg19|chr7:27143916-27148156	54|hg19|chr7:27148157-27149203	55|hg19|chr7:27149204-27152781	56|hg19|chr7:27152782-27154055	57|hg19|chr7:27154056-27155350	58|hg19|chr7:27155351-27160433	59|hg19|chr7:27160434-27164113	60|hg19|chr7:27164114-27167353	61|hg19|chr7:27167354-27168832	62|hg19|chr7:27168833-27169025	63|hg19|chr7:27169026-27175129	64|hg19|chr7:27175130-27181276	65|hg19|chr7:27181277-27182700	67|hg19|chr7:27185378-27188964	68|hg19|chr7:27188965-27193759	70|hg19|chr7:27194695-27203286	71|hg19|chr7:27203287-27208174	72|hg19|chr7:27208175-27218626	73|hg19|chr7:27218627-27219652	74|hg19|chr7:27219653-27220010	75|hg19|chr7:27220011-27221611	76|hg19|chr7:27221612-27222246	77|hg19|chr7:27222247-27226554	78|hg19|chr7:27226555-27230183	79|hg19|chr7:27230184-27235594	80|hg19|chr7:27235595-27236984	81|hg19|chr7:27236985-27237669	82|hg19|chr7:27237670-27244010	83|hg19|chr7:27244011-27244206	84|hg19|chr7:27244207-27246335	85|hg19|chr7:27246336-27249605	86|hg19|chr7:27249606-27249912	87|hg19|chr7:27249913-27254037	88|hg19|chr7:27254038-27264439
47|hg19|chr7:27112593-27119161	0	0	4.40783	0	1.27021	0	0.925376	0	2.25775	0	1.78278	0	1.40596	0	1.19137	0	0.822932	0	0	1.6322	0.902285	0	0	0	0.481666	0	2.9739	0	0.64001	0	0.547129	0	0.930229	0	0.935022	0	0.491417	0	0.699732
49|hg19|chr7:27120265-27124106	0	0	3.65388	0	0.928229	0	0.278126	0	0.410857	0	1.47729	0	1.66221	0	0.820629	0	0.734243	0	0	0.254756	0.66847	0	0.236611	0	0.212735	0	0.440222	0	0.302028	0	0.230967	0	0.39301	0	0.844529	0	0.672782	0	0.371496
50|hg19|chr7:27124107-27126046	4.40783	3.65388	0	0.326665	0	1.2373	0	2.16585	0	1.61024	0	1.09566	0	0.759822	0	1.03741	0	1.8457	0.797779	0	0	0.832453	0	0.996718	0	4.23913	0	0	0	1.23855	0	0.929384	0	1.59141	0	0.677026	0	0	0
51|hg19|chr7:27126047-27134243	0	0	0.326665	0	1.33081	0	0.210688	0	0.392133	0	0.564128	0	0.398431	0	0	0	0.308701	0	0	1.0117	0.230653	0	0.333475	0	0.473188	0	0.274792	0	0.596765	0	0.351187	0	0.411296	0	0.212001	0	0.170316	0	0.177522
52|hg19|chr7:27134244-27143915	1.27021	0.928229	0	1.33081	0	1.60417	0	1.74812	0	0.909407	0	2.39	0	0.991618	0	1.93945	0	1.76725	0.549651	0	0	0.949087	0	0.936299	0	1.20145	0	2.20493	0	0.542765	0	1.17361	0	1.20633	0	1.57916	0	8.9292	0
53|hg19|chr7:27143916-27148156	0	0	1.2373	0	1.60417	0	0.975635	0	1.32469	0	1.73867	0	0.766248	0	0.844575	0	0.923589	0	0	1.50619	0.922033	0	1.18598	0	0.387355	0	0.878869	0	1.17951	0	0.749234	0	0.818382	0	0.559449	0	0.456955	0	0.646355
54|hg19|chr7:27148157-27149203	0.925376	0.278126	0	0.210688	0	0.975635	0	0.918146	0	0	0	0.899314	0	1.34363	0	1.64623	0	1.78458	0.381554	0	0	2.40081	0	1.30249	0	3.36998	0	0	0	1.31105	0	2.26749	0	1.04836	0	0.799472	0	0	0
55|hg19|chr7:27149204-27152781	0	0	2.16585	0	1.74812	0	0.918146	0	14.8985	0	4.48733	0	2.17302	0	1.13078	0	2.17525	0	0	0.639603	1.91241	0	0.637874	0	0.466411	0	1.53214	0	0.746377	0	0.573869	0	0	0	1.19302	0	0	0	1.16735
56|hg19|chr7:27152782-27154055	2.25775	0.410857	0	0.392133	0	1.32469	0	14.8985	0	12.3947	0	2.1299	0	3.12017	0	9.06461	0	4.15604	5.17988	0	0	1.79413	0	1.21153	0	1.70771	0	2.96903	0	1.69456	0	6.67377	0	3.07284	0	4.80329	0	14.6564	0
57|hg19|chr7:27154056-27155350	0	0	1.61024	0	0.909407	0	0	0	12.3947	0	7.21317	0	0	0	1.03045	0	1.45242	0	0	0.673204	2.94536	0	0.533762	0	0.236951	0	0.794732	0	3.39051	0	0.78778	0	4.01753	0	2.58733	0	0.847293	0	0.493859
58|hg19|chr7:27155351-27160433	1.78278	1.47729	0	0.564128	0	1.73867	0	4.48733	0	7.21317	0	3.28652	0	6.3117	0	2.4899	0	8.56879	0.779037	0	0	3.79823	0	1.88634	0	3.37134	0	2.90269	0	1.54571	0	1.94124	0	0.90811	0	1.66642	0	51.4426	0
59|hg19|chr7:27160434-27164113	0	0	1.09566	0	2.39	0	0.899314	0	2.1299	0	3.28652	0	0	0	0.807186	0	0.923681	0	0	0.759193	0.722489	0	1.13954	0	0.311194	0	1.49573	0	0.458099	0	0.775975	0	0.727684	0	0.953238	0	0.563369	0	0.361999
60|hg19|chr7:27164114-27167353	1.40596	1.66221	0	0.398431	0	0.766248	0	2.17302	0	0	0	0	0	7.61903	0	1.6256	0	1.42318	2.30695	0	0	3.39646	0	1.36337	0	5.2496	0	0.488947	0	1.05588	0	0	0	0	0	2.20114	0	6.66564	0
61|hg19|chr7:27167354-27168832	0	0	0.759822	0	0.991618	0	1.34363	0	3.12017	0	6.3117	0	7.61903	0	1.06222	0	2.18929	0	0	0.749277	0	0	0.696779	0	0	0	0.732247	0	0.535753	0	0.232405	0	0.550536	0	0.444395	0	0.594648	0	0.679932
62|hg19|chr7:27168833-27169025	1.19137	0.820629	0	0	0	0.844575	0	1.13078	0	1.03045	0	0.807186	0	1.06222	0	1.02077	0	2.93887	0.63785	0	0	1.70264	0	0.944199	0	1.83706	0	0.787432	0	0.883624	0	0.73673	0	1.37668	0	1.11313	0	2.68571	0
63|hg19|chr7:27169026-27175129	0	0	1.03741	0	1.93945	0	1.64623	0	9.06461	0	2.4899	0	1.6256	0	1.02077	0	2.42208	0	0	1.39018	1.07021	0	1.51139	0	0.695012	0	2.51081	0	0	0	0.884166	0	0.745902	0	0.654734	0	0.645367	0	0.799715
64|hg19|chr7:27175130-27181276	0.822932	0.734243	0	0.308701	0	0.923589	0	2.17525	0	1.45242	0	0.923681	0	2.18929	0	2.42208	0	8.39905	1.57344	0	0	1.53348	0	1.0616	0	2.68417	0	1.1752	0	0.855795	0	1.54573	0	0.908988	0	1.59282	0	28.1108	0
65|hg19|chr7:27181277-27182700	0	0	1.8457	0	1.76725	0	1.78458	0	4.15604	0	8.56879	0	1.42318	0	2.93887	0	8.39905	0	0	1.75762	2.08212	0	1.49903	0	1.26199	0	4.15245	0	1.41649	0	1.09752	0	1.13079	0	1.53757	0	1.99061	0	1.74906
67|hg19|chr7:27185378-27188964	0	0	0.797779	0	0.549651	0	0.381554	0	5.17988	0	0.779037	0	2.30695	0	0.63785	0	1.57344	0	0	0.904113	1.05983	0	0.920756	0	0.43115	0	1.97228	0	0.866559	0	0.222748	0	0.526373	0	0.893517	0	0.778609	0	0.366549
68|hg19|chr7:27188965-27193759	1.6322	0.254756	0	1.0117	0	1.50619	0	0.639603	0	0.673204	0	0.759193	0	0.749277	0	1.39018	0	1.75762	0.904113	0	0	3.28559	0	0.797803	0	1.91564	0	0.935145	0	0.52945	0	0.946647	0	1.03626	0	2.3998	0	1.27565	0
70|hg19|chr7:27194695-27203286	0.902285	0.66847	0	0.230653	0	0.922033	0	1.91241	0	2.94536	0	0.722489	0	0	0	1.07021	0	2.08212	1.05983	0	0	2.79	0	1.78432	0	3.14409	0	0.720975	0	0.782938	0	0.34572	0	0.590354	0	0.993213	0	5.16866	0
71|hg19|chr7:27203287-27208174	0	0	0.832453	0	0.949087	0	2.40081	0	1.79413	0	3.79823	0	3.39646	0	1.70264	0	1.53348	0	0	3.28559	2.79	0	2.6218	0	1.98324	0	3.97314	0	6.20317	0	1.60073	0	1.54945	0	0.999193	0	0.749988	0	1.60931
72|hg19|chr7:27208175-27218626	0	0.236611	0	0.333475	0	1.18598	0	0.637874	0	0.533762	0	1.13954	0	0.696779	0	1.51139	0	1.49903	0.920756	0	0	2.6218	0	2.78738	0	10.6483	0	1.60786	0	2.54348	0	2.26135	0	1.18536	0	1.69611	0	0	0
73|hg19|chr7:27218627-27219652	0	0	0.996718	0	0.936299	0	1.30249	0	1.21153	0	1.88634	0	1.36337	0	0.944199	0	1.0616	0	0	0.797803	1.78432	0	2.78738	0	4.22799	0	3.68581	0	2.55666	0	2.38339	0	2.11635	0	1.36407	0	0.813372	0	0.609973
74|hg19|chr7:27219653-27220010	0.481666	0.212735	0	0.473188	0	0.387355	0	0.466411	0	0.236951	0	0.311194	0	0	0	0.695012	0	1.26199	0.43115	0	0	1.98324	0	4.22799	0	0	0	1.37567	0	3.23244	0	2.82265	0	0.583268	0	0.821893	0	2.17874	0
75|hg19|chr7:27220011-27221611	0	0	4.23913	0	1.20145	0	3.36998	0	1.70771	0	3.37134	0	5.2496	0	1.83706	0	2.68417	0	0	1.91564	3.14409	0	10.6483	0	0	0	17.8018	0	6.33642	0	3.18816	0	2.83827	0	2.88853	0	0	0	5.69941
76|hg19|chr7:27221612-27222246	2.9739	0.440222	0	0.274792	0	0.878869	0	1.53214	0	0.794732	0	1.49573	0	0.732247	0	2.51081	0	4.15245	1.97228	0	0	3.97314	0	3.68581	0	17.8018	0	4.3972	0	3.7982	0	1.74478	0	2.42462	0	1.86424	0	0	0
77|hg19|chr7:27222247-27226554	0	0	0	0	2.20493	0	0	0	2.96903	0	2.90269	0	0.488947	0	0.787432	0	1.1752	0	0	0.935145	0.720975	0	1.60786	0	1.37567	0	4.3972	0	1.46855	0	2.04085	0	0.720893	0	1.34286	0	0.818757	0	0.654311
78|hg19|chr7:27226555-27230183	0.64001	0.302028	0	0.596765	0	1.17951	0	0.746377	0	3.39051	0	0.458099	0	0.535753	0	0	0	1.41649	0.866559	0	0	6.20317	0	2.55666	0	6.33642	0	1.46855	0	2.29555	0	0	0	1.41696	0	0.780818	0	3.19634	0
79|hg19|chr7:27230184-27235594	0	0	1.23855	0	0.542765	0	1.31105	0	1.69456	0	1.54571	0	1.05588	0	0.883624	0	0.855795	0	0	0.52945	0.782938	0	2.54348	0	3.23244	0	3.7982	0	2.29555	0	3.67589	0	2.29228	0	2.04298	0	0.818761	0	0.748176
80|hg19|chr7:27235595-27236984	0.547129	0.230967	0	0.351187	0	0.749234	0	0.573869	0	0.78778	0	0.775975	0	0.232405	0	0.884166	0	1.09752	0.222748	0	0	1.60073	0	2.38339	0	3.18816	0	2.04085	0	3.67589	0	3.3575	0	1.68494	0	2.45448	0	3.82819	0
81|hg19|chr7:27236985-27237669	0	0	0.929384	0	1.17361	0	2.26749	0	6.67377	0	1.94124	0	0	0	0.73673	0	1.54573	0	0	0.946647	0.34572	0	2.26135	0	2.82265	0	1.74478	0	0	0	3.3575	0	1.60005	0	1.33419	0	1.65368	0	0.923696
82|hg19|chr7:27237670-27244010	0.930229	0.39301	0	0.411296	0	0.818382	0	0	0	4.01753	0	0.727684	0	0.550536	0	0.745902	0	1.13079	0.526373	0	0	1.54945	0	2.11635	0	2.83827	0	0.720893	0	2.29228	0	1.60005	0	6.66672	0	2.74134	0	13.9439	0
83|hg19|chr7:27244011-27244206	0	0	1.59141	0	1.20633	0	1.04836	0	3.07284	0	0.90811	0	0	0	1.37668	0	0.908988	0	0	1.03626	0.590354	0	1.18536	0	0.583268	0	2.42462	0	1.41696	0	1.68494	0	6.66672	0	2.52874	0	2.85492	0	1.48439
84|hg19|chr7:27244207-27246335	0.935022	0.844529	0	0.212001	0	0.559449	0	1.19302	0	2.58733	0	0.953238	0	0.444395	0	0.654734	0	1.53757	0.893517	0	0	0.999193	0	1.36407	0	2.88853	0	1.34286	0	2.04298	0	1.33419	0	2.52874	0	0	0	12.0339	0
85|hg19|chr7:27246336-27249605	0	0	0.677026	0	1.57916	0	0.799472	0	4.80329	0	1.66642	0	2.20114	0	1.11313	0	1.59282	0	0	2.3998	0.993213	0	1.69611	0	0.821893	0	1.86424	0	0.780818	0	2.45448	0	2.74134	0	0	0	15.2991	0	0.978751
86|hg19|chr7:27249606-27249912	0.491417	0.672782	0	0.170316	0	0.456955	0	0	0	0.847293	0	0.563369	0	0.594648	0	0.645367	0	1.99061	0.778609	0	0	0.749988	0	0.813372	0	0	0	0.818757	0	0.818761	0	1.65368	0	2.85492	0	15.2991	0	7.48103	0
87|hg19|chr7:27249913-27254037	0	0	0	0	8.9292	0	0	0	14.6564	0	51.4426	0	6.66564	0	2.68571	0	28.1108	0	0	1.27565	5.16866	0	0	0	2.17874	0	0	0	3.19634	0	3.82819	0	13.9439	0	12.0339	0	7.48103	0	4.13924
88|hg19|chr7:27254038-27264439	0.699732	0.371496	0	0.177522	0	0.646355	0	1.16735	0	0.493859	0	0.361999	0	0.679932	0	0.799715	0	1.74906	0.366549	0	0	1.60931	0	0.609973	0	5.69941	0	0.654311	0	0.748176	0	0.923696	0	1.48439	0	0.978751	0	4.13924	0

## Sheet: THP1-F-1_my5C.txt
THP-1-DMSO-1.txt	47|hg19|chr7:27112593-27119161	49|hg19|chr7:27120265-27124106	50|hg19|chr7:27124107-27126046	51|hg19|chr7:27126047-27134243	52|hg19|chr7:27134244-27143915	53|hg19|chr7:27143916-27148156	54|hg19|chr7:27148157-27149203	55|hg19|chr7:27149204-27152781	56|hg19|chr7:27152782-27154055	57|hg19|chr7:27154056-27155350	58|hg19|chr7:27155351-27160433	59|hg19|chr7:27160434-27164113	60|hg19|chr7:27164114-27167353	61|hg19|chr7:27167354-27168832	62|hg19|chr7:27168833-27169025	63|hg19|chr7:27169026-27175129	64|hg19|chr7:27175130-27181276	65|hg19|chr7:27181277-27182700	67|hg19|chr7:27185378-27188964	68|hg19|chr7:27188965-27193759	70|hg19|chr7:27194695-27203286	71|hg19|chr7:27203287-27208174	72|hg19|chr7:27208175-27218626	73|hg19|chr7:27218627-27219652	74|hg19|chr7:27219653-27220010	75|hg19|chr7:27220011-27221611	76|hg19|chr7:27221612-27222246	77|hg19|chr7:27222247-27226554	78|hg19|chr7:27226555-27230183	79|hg19|chr7:27230184-27235594	80|hg19|chr7:27235595-27236984	81|hg19|chr7:27236985-27237669	82|hg19|chr7:27237670-27244010	83|hg19|chr7:27244011-27244206	84|hg19|chr7:27244207-27246335	85|hg19|chr7:27246336-27249605	86|hg19|chr7:27249606-27249912	87|hg19|chr7:27249913-27254037	88|hg19|chr7:27254038-27264439
47|hg19|chr7:27112593-27119161	0	0	1.23801	0	1.42925	0	0.22949	0	0.464822	0	0.44731	0	0.301998	0	0.32537	0	0.655174	0	0	0.240651	0.34159	0	0.208469	0	0	0	0.321281	0	0.189412	0	0	0	0.254809	0	0.211998	0	0.430067	0	1.73693
49|hg19|chr7:27120265-27124106	0	0	13.2203	0	0.53666	0	0.346782	0	1.92114	0	1.26623	0	0.535923	0	0.971586	0	0.22198	0	0	0.327971	0.345381	0	0.261455	0	0.597846	0	0.363775	0	0	0	0.181465	0	0.969463	0	0.350602	0	0.322161	0	1.22912
50|hg19|chr7:27124107-27126046	1.23801	13.2203	0	0.484227	0	0.67527	0	0.738322	0	0.289726	0	0.620824	0	0.233757	0	0.090217	0	0.59368	0	0	0	0.343722	0	0.369138	0	2.55698	0	0	0	0.355101	0	1.06917	0	1.38007	0	1.29218	0	0	0
51|hg19|chr7:27126047-27134243	0	0	0.484227	0	1.11502	0	0.254139	0	0.589559	0	0.535538	0	0.17686	0	0	0	0.275586	0	0	0.561313	0.298395	0	0.13094	0	0.0861731	0	0.172209	0	0.271231	0	0.133133	0	0.104769	0	0.186981	0	0.249584	0	0.134156
52|hg19|chr7:27134244-27143915	1.42925	0.53666	0	1.11502	0	1.48409	0	2.37786	0	0.806982	0	1.12559	0	1.38076	0	0.391164	0	1.14178	0.485233	0	0	0.613779	0	0.472988	0	0.862545	0	3.0601	0	0.548165	0	0.895282	0	0.520678	0	0.832088	0	4.84559	0
53|hg19|chr7:27143916-27148156	0	0	0.67527	0	1.48409	0	0.751096	0	3.40063	0	0.399205	0	0.802329	0	0.804646	0	0.287923	0	0	1.01695	0.766315	0	0.333166	0	0.188385	0	0.810417	0	0.428775	0	0.22736	0	0.23485	0	0.77279	0	0	0	0.387547
54|hg19|chr7:27148157-27149203	0.22949	0.346782	0	0.254139	0	0.751096	0	1.86607	0	0	0	0.915577	0	0	0	0.327027	0	0.592385	0	0	0	0.642576	0	0.531741	0	1.26498	0	0	0	1.33972	0	0	0	1.63886	0	1.09455	0	1.2989	0
55|hg19|chr7:27149204-27152781	0	0	0.738322	0	2.37786	0	1.86607	0	5.30359	0	4.3024	0	0	0	0.687304	0	1.6826	0	0	0.270415	1.08165	0	0.351268	0	0.566944	0	1.57655	0	0.683409	0	0.518178	0	0.441901	0	0.548276	0	0	0	2.04797
56|hg19|chr7:27152782-27154055	0.464822	1.92114	0	0.589559	0	3.40063	0	5.30359	0	6.62074	0	5.77467	0	0.877843	0	0.363794	0	4.4722	0.952224	0	0	0.855083	0	0.508145	0	3.45836	0	2.48161	0	0.48451	0	0	0	1.27369	0	1.26841	0	21.787	0
57|hg19|chr7:27154056-27155350	0	0	0.289726	0	0.806982	0	0	0	6.62074	0	9.38466	0	10.082	0	0.808501	0	0.66305	0	0	0.0850425	1.33323	0	0	0	0.19103	0	0.222286	0	1.1323	0	0.119003	0	1.42172	0	0.72795	0	0.771723	0	0.809136
58|hg19|chr7:27155351-27160433	0.44731	1.26623	0	0.535538	0	0.399205	0	4.3024	0	9.38466	0	11.8274	0	5.05126	0	0.65922	0	3.53474	1.33464	0	0	0.502583	0	0.576031	0	1.1248	0	0	0	0.821809	0	0	0	0.942801	0	1.75036	0	52.4137	0
59|hg19|chr7:27160434-27164113	0	0	0.620824	0	1.12559	0	0.915577	0	5.77467	0	11.8274	0	14.7425	0	0.551801	0	0.383521	0	0	0.140198	0.699291	0	0.275856	0	0.256486	0	0.541748	0	0.337364	0	0.291232	0	0.487029	0	0.267725	0	0.281167	0	0.726586
60|hg19|chr7:27164114-27167353	0.301998	0.535923	0	0.17686	0	0.802329	0	0	0	10.082	0	14.7425	0	11.3193	0	1.58564	0	3.69691	11.8589	0	0	0.467343	0	0.469963	0	1.78111	0	1.2606	0	1.54238	0	2.15634	0	1.47095	0	2.07865	0	12.7599	0
61|hg19|chr7:27167354-27168832	0	0	0.233757	0	1.38076	0	0	0	0.877843	0	5.05126	0	11.3193	0	2.60731	0	0.946377	0	0	0.193863	1.29839	0	0.248367	0	0.228071	0	0.267306	0	0.118148	0	0.150323	0	0.193959	0	0.518213	0	0.742682	0	0.984825
62|hg19|chr7:27168833-27169025	0.32537	0.971586	0	0	0	0.804646	0	0.687304	0	0.808501	0	0.551801	0	2.60731	0	0.300874	0	1.96773	0.161281	0	0	1.05175	0	0.166194	0	0.583197	0	0.853832	0	0.293693	0	0.111297	0	0.373118	0	0.316198	0	3.17482	0
63|hg19|chr7:27169026-27175129	0	0	0.090217	0	0.391164	0	0.327027	0	0.363794	0	0.65922	0	1.58564	0	0.300874	0	1.89379	0	0	0.0832965	0.420032	0	0.19071	0	0.101493	0	0.131215	0	0	0	0.0966659	0	0.126166	0	0.141458	0	0.290624	0	0.297995
64|hg19|chr7:27175130-27181276	0.655174	0.22198	0	0.275586	0	0.287923	0	1.6826	0	0.66305	0	0.383521	0	0.946377	0	1.89379	0	11.6511	0.456872	0	0	0.398946	0	0.793536	0	1.34693	0	1.24792	0	0.223561	0	1.98819	0	0.48684	0	1.57686	0	14.7054	0
65|hg19|chr7:27181277-27182700	0	0	0.59368	0	1.14178	0	0.592385	0	4.4722	0	3.53474	0	3.69691	0	1.96773	0	11.6511	0	0	0.493029	1.62045	0	0.608925	0	0.525146	0	0.83954	0	0.411027	0	0.688573	0	0.710215	0	0.80723	0	1.62854	0	3.70181
67|hg19|chr7:27185378-27188964	0	0	0	0	0.485233	0	0	0	0.952224	0	1.33464	0	11.8589	0	0.161281	0	0.456872	0	0	0.456289	0.695789	0	0.0379226	0	0.919518	0	2.54311	0	0.593308	0	0.252551	0	0.137132	0	0.472117	0	0.230119	0	0.75847
68|hg19|chr7:27188965-27193759	0.240651	0.327971	0	0.561313	0	1.01695	0	0.270415	0	0.0850425	0	0.140198	0	0.193863	0	0.0832965	0	0.493029	0.456289	0	0	0.41162	0	0.178006	0	1.01199	0	0.266835	0	0.822273	0	0.168304	0	0.558295	0	0.79781	0	1.12579	0
70|hg19|chr7:27194695-27203286	0.34159	0.345381	0	0.298395	0	0.766315	0	1.08165	0	1.33323	0	0.699291	0	1.29839	0	0.420032	0	1.62045	0.695789	0	0	2.03134	0	0.284726	0	0.543978	0	0.937254	0	0.504193	0	0.16684	0	0.233393	0	0	0	3.70843	0
71|hg19|chr7:27203287-27208174	0	0	0.343722	0	0.613779	0	0.642576	0	0.855083	0	0.502583	0	0.467343	0	1.05175	0	0.398946	0	0	0.41162	2.03134	0	1.9644	0	0.869744	0	3.33418	0	2.14738	0	0.411151	0	0.574964	0	0.619145	0	1.07369	0	2.06214
72|hg19|chr7:27208175-27218626	0.208469	0.261455	0	0.13094	0	0.333166	0	0.351268	0	0	0	0.275856	0	0.248367	0	0.19071	0	0.608925	0.0379226	0	0	1.9644	0	3.70016	0	3.50685	0	1.68917	0	2.12424	0	0.688565	0	3.55888	0	0	0	1.3977	0
73|hg19|chr7:27218627-27219652	0	0	0.369138	0	0.472988	0	0.531741	0	0.508145	0	0.576031	0	0.469963	0	0.166194	0	0.793536	0	0	0.178006	0.284726	0	3.70016	0	2.25385	0	2.47365	0	2.58234	0	0.294806	0	0.54808	0	1.56723	0	0.457284	0	0.67951
74|hg19|chr7:27219653-27220010	0	0.597846	0	0.0861731	0	0.188385	0	0.566944	0	0.19103	0	0.256486	0	0.228071	0	0.101493	0	0.525146	0.919518	0	0	0.869744	0	2.25385	0	5.80733	0	1.52236	0	0.339125	0	0.630736	0	0.925115	0	0	0	11.461	0
75|hg19|chr7:27220011-27221611	0	0	2.55698	0	0.862545	0	1.26498	0	3.45836	0	1.1248	0	1.78111	0	0.583197	0	1.34693	0	0	1.01199	0.543978	0	3.50685	0	5.80733	0	13.3246	0	3.4385	0	1.5488	0	1.79547	0	0.784813	0	1.41452	0	1.89731
76|hg19|chr7:27221612-27222246	0.321281	0.363775	0	0.172209	0	0.810417	0	1.57655	0	0.222286	0	0.541748	0	0.267306	0	0.131215	0	0.83954	2.54311	0	0	3.33418	0	2.47365	0	13.3246	0	0	0	0.745427	0	0.554162	0	4.9487	0	1.31278	0	4.65695	0
77|hg19|chr7:27222247-27226554	0	0	0	0	3.0601	0	0	0	2.48161	0	0	0	1.2606	0	0.853832	0	1.24792	0	0	0.266835	0.937254	0	1.68917	0	1.52236	0	0	0	8.54594	0	1.46326	0	1.50931	0	0.648911	0	4.86016	0	3.34205
78|hg19|chr7:27226555-27230183	0.189412	0	0	0.271231	0	0.428775	0	0.683409	0	1.1323	0	0.337364	0	0.118148	0	0	0	0.411027	0.593308	0	0	2.14738	0	2.58234	0	3.4385	0	8.54594	0	4.54842	0	0.686683	0	2.58416	0	0	0	2.75059	0
79|hg19|chr7:27230184-27235594	0	0	0.355101	0	0.548165	0	1.33972	0	0.48451	0	0.821809	0	1.54238	0	0.293693	0	0.223561	0	0	0.822273	0.504193	0	2.12424	0	0.339125	0	0.745427	0	4.54842	0	2.747	0	1.9637	0	1.17401	0	0.95923	0	1.25107
80|hg19|chr7:27235595-27236984	0	0.181465	0	0.133133	0	0.22736	0	0.518178	0	0.119003	0	0.291232	0	0.150323	0	0.0966659	0	0.688573	0.252551	0	0	0.411151	0	0.294806	0	1.5488	0	1.46326	0	2.747	0	4.57786	0	1.54496	0	2.6673	0	1.50529	0
81|hg19|chr7:27236985-27237669	0	0	1.06917	0	0.895282	0	0	0	0	0	0	0	2.15634	0	0.111297	0	1.98819	0	0	0.168304	0.16684	0	0.688565	0	0.630736	0	0.554162	0	0.686683	0	4.57786	0	2.78443	0	0.87118	0	1.21241	0	1.05087
82|hg19|chr7:27237670-27244010	0.254809	0.969463	0	0.104769	0	0.23485	0	0.441901	0	1.42172	0	0.487029	0	0.193959	0	0.126166	0	0.710215	0.137132	0	0	0.574964	0	0.54808	0	1.79547	0	1.50931	0	1.9637	0	2.78443	0	14.1259	0	5.07071	0	0	0
83|hg19|chr7:27244011-27244206	0	0	1.38007	0	0.520678	0	1.63886	0	1.27369	0	0.942801	0	1.47095	0	0.373118	0	0.48684	0	0	0.558295	0.233393	0	3.55888	0	0.925115	0	4.9487	0	2.58416	0	1.54496	0	14.1259	0	4.38625	0	7.1337	0	2.65859
84|hg19|chr7:27244207-27246335	0.211998	0.350602	0	0.186981	0	0.77279	0	0.548276	0	0.72795	0	0.267725	0	0.518213	0	0.141458	0	0.80723	0.472117	0	0	0.619145	0	1.56723	0	0.784813	0	0.648911	0	1.17401	0	0.87118	0	4.38625	0	5.18904	0	8.08974	0
85|hg19|chr7:27246336-27249605	0	0	1.29218	0	0.832088	0	1.09455	0	1.26841	0	1.75036	0	2.07865	0	0.316198	0	1.57686	0	0	0.79781	0	0	0	0	0	0	1.31278	0	0	0	2.6673	0	5.07071	0	5.18904	0	12.6978	0	3.38729
86|hg19|chr7:27249606-27249912	0.430067	0.322161	0	0.249584	0	0	0	0	0	0.771723	0	0.281167	0	0.742682	0	0.290624	0	1.62854	0.230119	0	0	1.07369	0	0.457284	0	1.41452	0	4.86016	0	0.95923	0	1.21241	0	7.1337	0	12.6978	0	11.0831	0
87|hg19|chr7:27249913-27254037	0	0	0	0	4.84559	0	1.2989	0	21.787	0	52.4137	0	12.7599	0	3.17482	0	14.7054	0	0	1.12579	3.70843	0	1.3977	0	11.461	0	4.65695	0	2.75059	0	1.50529	0	0	0	8.08974	0	11.0831	0	22.1093
88|hg19|chr7:27254038-27264439	1.73693	1.22912	0	0.134156	0	0.387547	0	2.04797	0	0.809136	0	0.726586	0	0.984825	0	0.297995	0	3.70181	0.75847	0	0	2.06214	0	0.67951	0	1.89731	0	3.34205	0	1.25107	0	1.05087	0	2.65859	0	3.38729	0	22.1093	0

## Sheet: THP1-F-2_my5C.txt
THP-1-DMSO-2.txt	47|hg19|chr7:27112593-27119161	49|hg19|chr7:27120265-27124106	50|hg19|chr7:27124107-27126046	51|hg19|chr7:27126047-27134243	52|hg19|chr7:27134244-27143915	53|hg19|chr7:27143916-27148156	54|hg19|chr7:27148157-27149203	55|hg19|chr7:27149204-27152781	56|hg19|chr7:27152782-27154055	57|hg19|chr7:27154056-27155350	58|hg19|chr7:27155351-27160433	59|hg19|chr7:27160434-27164113	60|hg19|chr7:27164114-27167353	61|hg19|chr7:27167354-27168832	62|hg19|chr7:27168833-27169025	63|hg19|chr7:27169026-27175129	64|hg19|chr7:27175130-27181276	65|hg19|chr7:27181277-27182700	67|hg19|chr7:27185378-27188964	68|hg19|chr7:27188965-27193759	70|hg19|chr7:27194695-27203286	71|hg19|chr7:27203287-27208174	72|hg19|chr7:27208175-27218626	73|hg19|chr7:27218627-27219652	74|hg19|chr7:27219653-27220010	75|hg19|chr7:27220011-27221611	76|hg19|chr7:27221612-27222246	77|hg19|chr7:27222247-27226554	78|hg19|chr7:27226555-27230183	79|hg19|chr7:27230184-27235594	80|hg19|chr7:27235595-27236984	81|hg19|chr7:27236985-27237669	82|hg19|chr7:27237670-27244010	83|hg19|chr7:27244011-27244206	84|hg19|chr7:27244207-27246335	85|hg19|chr7:27246336-27249605	86|hg19|chr7:27249606-27249912	87|hg19|chr7:27249913-27254037	88|hg19|chr7:27254038-27264439
47|hg19|chr7:27112593-27119161	0	0	4.06944	0	0.725159	0	0.931514	0	2.62644	0	1.00271	0	1.12054	0	0.951079	0	0.510481	0	0	0.963937	0.998999	0	0.841439	0	0	0	1.50955	0	0.618656	0	1.14172	0	1.22309	0	0.816758	0	0.886331	0	0.960707
49|hg19|chr7:27120265-27124106	0	0	11.4781	0	0.895993	0	0.776592	0	0.972155	0	1.17316	0	1.1569	0	0.862923	0	0.258732	0	0	0.365751	1.17627	0	0.622349	0	0.526047	0	0.88932	0	0.665889	0	0.631773	0	0.493605	0	0.517729	0	0.811268	0	0.549916
50|hg19|chr7:27124107-27126046	4.06944	11.4781	0	1.13548	0	1.36815	0	0.932699	0	1.88898	0	1.48687	0	0.854903	0	1.48592	0	1.64132	1.48914	0	0	2.38322	0	0	0	3.24273	0	5.65772	0	1.50194	0	7.97818	0	1.72534	0	1.55409	0	6.42112	0
51|hg19|chr7:27126047-27134243	0	0	1.13548	0	1.04	0	0.41285	0	0.916202	0	0.658565	0	0.956209	0	0.456146	0	0	0	0	1.68165	1.25862	0	1.13686	0	0.559646	0	0.597845	0	0.896111	0	0.843688	0	0.883912	0	0.567283	0	0.741116	0	0.464817
52|hg19|chr7:27134244-27143915	0.725159	0.895993	0	1.04	0	1.61551	0	3.08716	0	1.33006	0	0.963187	0	1.35977	0	2.09916	0	1.93154	0.73737	0	0	1.75661	0	1.86711	0	0.808538	0	3.38825	0	0.876367	0	1.50524	0	0.642544	0	0	0	7.95346	0
53|hg19|chr7:27143916-27148156	0	0	1.36815	0	1.61551	0	1.05954	0	1.95773	0	0.96278	0	1.29468	0	0.882763	0	0.502249	0	0	2.09412	1.47755	0	1.0279	0	0.535996	0	1.0396	0	0.962517	0	0.897528	0	0.677575	0	0.625451	0	0.663429	0	0.670706
54|hg19|chr7:27148157-27149203	0.931514	0.776592	0	0.41285	0	1.05954	0	6.83912	0	0	0	1.43611	0	7.12639	0	1.40632	0	2.3329	1.59634	0	0	4.01128	0	2.81662	0	2.85278	0	0	0	4.18139	0	4.44287	0	1.51899	0	1.42723	0	3.8982	0
55|hg19|chr7:27149204-27152781	0	0	0.932699	0	3.08716	0	6.83912	0	12.6369	0	4.03484	0	4.22453	0	1.19209	0	1.32778	0	0	1.5836	2.57927	0	2.42821	0	1.58166	0	0	0	3.01297	0	1.2158	0	1.33158	0	1.23043	0	3.85913	0	0
56|hg19|chr7:27152782-27154055	2.62644	0.972155	0	0.916202	0	1.95773	0	12.6369	0	15.2146	0	2.05635	0	4.64413	0	5.42976	0	6.1787	6.02747	0	0	3.52022	0	2.39229	0	5.72065	0	5.99825	0	3.36552	0	6.08587	0	6.75897	0	4.50516	0	21.7011	0
57|hg19|chr7:27154056-27155350	0	0	1.88898	0	1.33006	0	0	0	15.2146	0	21.2035	0	10.0491	0	1.66314	0	0.509562	0	0	0.427657	1.80681	0	2.40055	0	0.973293	0	1.87632	0	6.70302	0	1.42134	0	1.88829	0	2.14795	0	1.99815	0	1.69582
58|hg19|chr7:27155351-27160433	1.00271	1.17316	0	0.658565	0	0.96278	0	4.03484	0	21.2035	0	7.95863	0	3.40964	0	2.15408	0	6.45261	1.36291	0	0	1.74582	0	1.91141	0	1.34005	0	0	0	1.17937	0	5.70256	0	0.843059	0	0.90196	0	9.83477	0
59|hg19|chr7:27160434-27164113	0	0	1.48687	0	0.963187	0	1.43611	0	2.05635	0	7.95863	0	16.1407	0	0.817249	0	0.318225	0	0	0.669931	0.913272	0	0.810829	0	1.00806	0	1.05236	0	0.701621	0	0.442695	0	0.385966	0	0.583086	0	0.62488	0	0.84726
60|hg19|chr7:27164114-27167353	1.12054	1.1569	0	0.956209	0	1.29468	0	4.22453	0	10.0491	0	16.1407	0	28.0067	0	8.50372	0	3.79642	3.10802	0	0	2.21514	0	2.9652	0	2.65303	0	0	0	1.85172	0	3.74993	0	1.12712	0	2.20052	0	39.7264	0
61|hg19|chr7:27167354-27168832	0	0	0.854903	0	1.35977	0	7.12639	0	4.64413	0	3.40964	0	28.0067	0	1.8553	0	0.905879	0	0	1.06592	2.64696	0	1.58334	0	1.16101	0	1.97674	0	1.12321	0	0.740181	0	0.557443	0	1.59184	0	1.80163	0	1.15217
62|hg19|chr7:27168833-27169025	0.951079	0.862923	0	0.456146	0	0.882763	0	1.19209	0	1.66314	0	0.817249	0	1.8553	0	2.27096	0	2.08485	1.50334	0	0	3.63258	0	1.64468	0	2.06456	0	1.07987	0	1.03366	0	0.509996	0	0.799986	0	1.08325	0	3.6682	0
63|hg19|chr7:27169026-27175129	0	0	1.48592	0	2.09916	0	1.40632	0	5.42976	0	2.15408	0	8.50372	0	2.27096	0	2.70768	0	0	3.3881	2.7619	0	1.7517	0	0.372949	0	2.10017	0	2.83077	0	1.44549	0	1.38984	0	1.22909	0	0.893595	0	1.22529
64|hg19|chr7:27175130-27181276	0.510481	0.258732	0	0	0	0.502249	0	1.32778	0	0.509562	0	0.318225	0	0.905879	0	2.70768	0	3.00305	0.902037	0	0	1.05884	0	0	0	1.07399	0	1.41184	0	0.653988	0	1.38836	0	0.803685	0	0	0	5.31132	0
65|hg19|chr7:27181277-27182700	0	0	1.64132	0	1.93154	0	2.3329	0	6.1787	0	6.45261	0	3.79642	0	2.08485	0	3.00305	0	0	3.88627	4.41849	0	2.26011	0	2.59476	0	5.69104	0	2.27725	0	2.48517	0	2.56462	0	1.26828	0	3.56106	0	5.29691
67|hg19|chr7:27185378-27188964	0	0	1.48914	0	0.73737	0	1.59634	0	6.02747	0	1.36291	0	3.10802	0	1.50334	0	0.902037	0	0	3.00452	2.8045	0	2.48887	0	1.27816	0	2.61291	0	1.37369	0	0.891346	0	1.37542	0	2.20042	0	0.753572	0	0.826512
68|hg19|chr7:27188965-27193759	0.963937	0.365751	0	1.68165	0	2.09412	0	1.5836	0	0.427657	0	0.669931	0	1.06592	0	3.3881	0	3.88627	3.00452	0	0	3.51942	0	1.66091	0	2.69651	0	2.78809	0	1.20767	0	5.39542	0	1.85059	0	0.940206	0	6.35874	0
70|hg19|chr7:27194695-27203286	0.998999	1.17627	0	1.25862	0	1.47755	0	2.57927	0	1.80681	0	0.913272	0	2.64696	0	2.7619	0	4.41849	2.8045	0	0	5.10155	0	2.83959	0	2.65746	0	2.48119	0	1.63367	0	1.54791	0	1.10233	0	0.89602	0	7.81092	0
71|hg19|chr7:27203287-27208174	0	0	2.38322	0	1.75661	0	4.01128	0	3.52022	0	1.74582	0	2.21514	0	3.63258	0	1.05884	0	0	3.51942	5.10155	0	9.79836	0	4.44972	0	9.19063	0	8.9967	0	6.02877	0	4.15158	0	2.31688	0	1.46396	0	1.5679
72|hg19|chr7:27208175-27218626	0.841439	0.622349	0	1.13686	0	1.0279	0	2.42821	0	2.40055	0	0.810829	0	1.58334	0	1.7517	0	2.26011	2.48887	0	0	9.79836	0	12.8532	0	10.5754	0	6.23375	0	5.96184	0	3.90663	0	2.01515	0	2.05637	0	12.2371	0
73|hg19|chr7:27218627-27219652	0	0	0	0	1.86711	0	2.81662	0	2.39229	0	1.91141	0	2.9652	0	1.64468	0	0	0	0	1.66091	2.83959	0	12.8532	0	7.00307	0	7.49008	0	4.30422	0	5.03485	0	2.75776	0	2.60947	0	2.09721	0	1.59898
74|hg19|chr7:27219653-27220010	0	0.526047	0	0.559646	0	0.535996	0	1.58166	0	0.973293	0	1.00806	0	1.16101	0	0.372949	0	2.59476	1.27816	0	0	4.44972	0	7.00307	0	12.9586	0	4.09664	0	2.12511	0	5.28421	0	1.27749	0	1.56183	0	7.6402	0
75|hg19|chr7:27220011-27221611	0	0	3.24273	0	0.808538	0	2.85278	0	5.72065	0	1.34005	0	2.65303	0	2.06456	0	1.07399	0	0	2.69651	2.65746	0	10.5754	0	12.9586	0	14.3284	0	10.1719	0	5.39935	0	3.40791	0	2.29943	0	1.63197	0	2.20689
76|hg19|chr7:27221612-27222246	1.50955	0.88932	0	0.597845	0	1.0396	0	0	0	1.87632	0	1.05236	0	1.97674	0	2.10017	0	5.69104	2.61291	0	0	9.19063	0	7.49008	0	14.3284	0	9.82387	0	6.81532	0	7.72711	0	2.59942	0	2.00963	0	26.6339	0
77|hg19|chr7:27222247-27226554	0	0	5.65772	0	3.38825	0	0	0	5.99825	0	0	0	0	0	1.07987	0	1.41184	0	0	2.78809	2.48119	0	6.23375	0	4.09664	0	9.82387	0	0	0	7.94332	0	5.45676	0	2.38312	0	3.61597	0	3.79496
78|hg19|chr7:27226555-27230183	0.618656	0.665889	0	0.896111	0	0.962517	0	3.01297	0	6.70302	0	0.701621	0	1.12321	0	2.83077	0	2.27725	1.37369	0	0	8.9967	0	4.30422	0	10.1719	0	0	0	8.01629	0	4.81046	0	3.29404	0	2.12613	0	12.6956	0
79|hg19|chr7:27230184-27235594	0	0	1.50194	0	0.876367	0	4.18139	0	3.36552	0	1.17937	0	1.85172	0	1.03366	0	0.653988	0	0	1.20767	1.63367	0	5.96184	0	2.12511	0	6.81532	0	8.01629	0	6.74121	0	2.99987	0	2.13899	0	1.91285	0	1.15806
80|hg19|chr7:27235595-27236984	1.14172	0.631773	0	0.843688	0	0.897528	0	1.2158	0	1.42134	0	0.442695	0	0.740181	0	1.44549	0	2.48517	0.891346	0	0	6.02877	0	5.03485	0	5.39935	0	7.94332	0	6.74121	0	7.8999	0	1.96373	0	1.78935	0	7.15638	0
81|hg19|chr7:27236985-27237669	0	0	7.97818	0	1.50524	0	4.44287	0	6.08587	0	5.70256	0	3.74993	0	0.509996	0	1.38836	0	0	5.39542	1.54791	0	3.90663	0	5.28421	0	7.72711	0	4.81046	0	7.8999	0	2.85444	0	3.38385	0	3.23407	0	2.71569
82|hg19|chr7:27237670-27244010	1.22309	0.493605	0	0.883912	0	0.677575	0	1.33158	0	1.88829	0	0.385966	0	0.557443	0	1.38984	0	2.56462	1.37542	0	0	4.15158	0	2.75776	0	3.40791	0	5.45676	0	2.99987	0	2.85444	0	3.30565	0	2.90722	0	9.7884	0
83|hg19|chr7:27244011-27244206	0	0	1.72534	0	0.642544	0	1.51899	0	6.75897	0	0.843059	0	1.12712	0	0.799986	0	0.803685	0	0	1.85059	1.10233	0	2.01515	0	1.27749	0	2.59942	0	3.29404	0	1.96373	0	3.30565	0	4.76827	0	1.78976	0	1.07114
84|hg19|chr7:27244207-27246335	0.816758	0.517729	0	0.567283	0	0.625451	0	1.23043	0	2.14795	0	0.583086	0	1.59184	0	1.22909	0	1.26828	2.20042	0	0	2.31688	0	2.60947	0	2.29943	0	2.38312	0	2.13899	0	3.38385	0	4.76827	0	6.6571	0	11.1778	0
85|hg19|chr7:27246336-27249605	0	0	1.55409	0	0	0	1.42723	0	4.50516	0	0.90196	0	2.20052	0	1.08325	0	0	0	0	0.940206	0.89602	0	2.05637	0	1.56183	0	2.00963	0	2.12613	0	1.78935	0	2.90722	0	6.6571	0	6.27206	0	3.63238
86|hg19|chr7:27249606-27249912	0.886331	0.811268	0	0.741116	0	0.663429	0	3.85913	0	1.99815	0	0.62488	0	1.80163	0	0.893595	0	3.56106	0.753572	0	0	1.46396	0	2.09721	0	1.63197	0	3.61597	0	1.91285	0	3.23407	0	1.78976	0	6.27206	0	19.9049	0
87|hg19|chr7:27249913-27254037	0	0	6.42112	0	7.95346	0	3.8982	0	21.7011	0	9.83477	0	39.7264	0	3.6682	0	5.31132	0	0	6.35874	7.81092	0	12.2371	0	7.6402	0	26.6339	0	12.6956	0	7.15638	0	9.7884	0	11.1778	0	19.9049	0	19.7154
88|hg19|chr7:27254038-27264439	0.960707	0.549916	0	0.464817	0	0.670706	0	0	0	1.69582	0	0.84726	0	1.15217	0	1.22529	0	5.29691	0.826512	0	0	1.5679	0	1.59898	0	2.20689	0	3.79496	0	1.15806	0	2.71569	0	1.07114	0	3.63238	0	19.7154	0

[truncated: 28 more sheets: ENL-A-1_my5C.txt, ENL-A-2_my5C.txt, ENL-A-3_my5C.txt, ENL-A-4_my5C.txt, ENL-B-1_my5C.txt, ENL-B-2_my5C.txt, ENL-B-4_my5C.txt, HB1119_my5C.txt, KOPN8-1_my5C.txt, KOPN8-2_my5C.txt, NB4-1_my5C.txt, NB4-2_my5C.txt, Nalm6-1_my5C.txt, Nalm6-3_my5C.txt, Nalm6-4_my5C.txt, Nalm6-5_my5C.txt, Jurkat_my5C.txt, NT2D1-1_my5C.txt, NT2D1-2_my5C.txt, NT2D1-3_my5C.txt …]
