# Supplementary material for: Classifying leukemia types with chromatin conformation data
Source: Genome Biol. 2014 Apr 30;15(4):R60. doi: 10.1186/gb-2014-15-4-r60 (PMC4038739; doi:10.1186/gb-2014-15-4-r60)
Supplement: Additional file 8 — This file contains the source code for all the software used in this study. [file gb-2014-15-4-r60-S8.zip]

Archive with 61 entries (56 files):
- Rousseau2014/
- Rousseau2014/.DS_Store
- __MACOSX/
- __MACOSX/Rousseau2014/
- __MACOSX/Rousseau2014/._.DS_Store
- Rousseau2014/java source code/
- Rousseau2014/java source code/.DS_Store
- __MACOSX/Rousseau2014/java source code/
- __MACOSX/Rousseau2014/java source code/._.DS_Store
- Rousseau2014/java source code/AnnotateIFs.java
- Rousseau2014/java source code/ARFFfile.java
- Rousseau2014/java source code/ARFFselectFeatures.java
- Rousseau2014/java source code/ARFFutility.java
- Rousseau2014/java source code/BurnInAnalyzer.java
- Rousseau2014/java source code/BurnInAnalyzerMain.java
- Rousseau2014/java source code/CalculateAverageBAC.java
- Rousseau2014/java source code/Chromosome.java
- Rousseau2014/java source code/ClassifierLOOCV.java
- Rousseau2014/java source code/ConvertIFtoAttributes.java
- Rousseau2014/java source code/ConvertMatrixToARFF.java
- Rousseau2014/java source code/ExcludeProbes.java
- Rousseau2014/java source code/ExtractIFvalues.java
- Rousseau2014/java source code/FiveC.java
- Rousseau2014/java source code/GeneDesertCorrelation.java
- Rousseau2014/java source code/IFcalculator.java
- Rousseau2014/java source code/IFcorrelation.java
- Rousseau2014/java source code/IFcorrelationMain.java
- Rousseau2014/java source code/IFs.java
- Rousseau2014/java source code/IFutility.java
- Rousseau2014/java source code/LOOCV.java
- Rousseau2014/java source code/LOOCVextractor.java
- Rousseau2014/java source code/LOOCVresults.java
- Rousseau2014/java source code/MCMC5C.java
- Rousseau2014/java source code/MCMC5CcommandLine.java
- Rousseau2014/java source code/MCMC5CMain.java
- Rousseau2014/java source code/MedianNormalization.java
- Rousseau2014/java source code/MedianNormalizationToTargetValues.java
- Rousseau2014/java source code/MicroarrayToIF.java
- Rousseau2014/java source code/MicroarrayToIFMain.java
- Rousseau2014/java source code/NeighboursOnly.java
- Rousseau2014/java source code/NonNeighboursOnly.java
- Rousseau2014/java source code/NormalizationGeneDesert.java
- Rousseau2014/java source code/NormalizeBACs.java
- Rousseau2014/java source code/PDB.java
- Rousseau2014/java source code/PDButility.java
- Rousseau2014/java source code/ProbeMatcher.java
- Rousseau2014/java source code/RawMicroarraySignalCleaner.java
- Rousseau2014/java source code/RemoveExcludedFragmentPairs.java
- Rousseau2014/java source code/SaturationFilter.java
- Rousseau2014/java source code/SplitIntoTestTrainingSets.java
- Rousseau2014/java source code/StructureUtility.java
- Rousseau2014/java source code/SupportVectorMachine.java
- Rousseau2014/java source code/WEKALOOCV.java
- __MACOSX/Rousseau2014/._java source code
- Rousseau2014/MCMC5C_fragments_no48_[hg19].txt
- __MACOSX/Rousseau2014/._MCMC5C_fragments_no48_[hg19].txt
- Rousseau2014/MCMC5C_IFs_0hr.txt
- __MACOSX/Rousseau2014/._MCMC5C_IFs_0hr.txt
- Rousseau2014/README__MCMC5C.txt
- __MACOSX/Rousseau2014/._README__MCMC5C.txt
- __MACOSX/._Rousseau2014
