# Supplementary material for: Classifying leukemia types with chromatin conformation data
Source: Genome Biol. 2014 Apr 30;15(4):R60. doi: 10.1186/gb-2014-15-4-r60 (PMC4038739; doi:10.1186/gb-2014-15-4-r60)
Supplement: Additional file 8 — This file contains the source code for all the software used in this study. [file gb-2014-15-4-r60-S8.zip › Rousseau2014/java source code/MCMC5CcommandLine.java]

package modeling;


/**
 * @author Mathieu Rousseau
 * @email mathieu.rousseau3@mail.mcgill.ca
 */


/** ------------------------------------------------------------------------------------------------------------------
 * start of MCMC5CcommandLine class
 * ------------------------------------------------------------------------------------------------------------------  **/
public class MCMC5CcommandLine {

	
	/*  start of main method  */
	/**
	 * @param args
	 */
	public static void main(String[] args) {	
		MCMC5C structureSolver = new MCMC5C();
		structureSolver.run(args);		
	}/*  end of main method  */

	
}/*  end of MCMC5CcommandLine class  */
