# Supplementary material for: Classifying leukemia types with chromatin conformation data
Source: Genome Biol. 2014 Apr 30;15(4):R60. doi: 10.1186/gb-2014-15-4-r60 (PMC4038739; doi:10.1186/gb-2014-15-4-r60)
Supplement: Additional file 8 — This file contains the source code for all the software used in this study. [file gb-2014-15-4-r60-S8.zip › Rousseau2014/MCMC5C_fragments_no48_[hg19].txt]

27112593
27120265
27124107
27126047
27134244
27143916
27148157
27149204
27152782
27154056
27155351
27160434
27164114
27167354
27168833
27169026
27175130
27181277
27182701
27185378
27188965
27193760
27194695
27203287
27208175
27218627
27219653
27220011
27221612
27222247
27226555
27230184
27235595
27236985
27237670
27244011
27244207
27246336
27249606
27249913
27254038
