# Supplementary material for: Classifying leukemia types with chromatin conformation data
Source: Genome Biol. 2014 Apr 30;15(4):R60. doi: 10.1186/gb-2014-15-4-r60 (PMC4038739; doi:10.1186/gb-2014-15-4-r60)
Supplement: Additional file 8 — This file contains the source code for all the software used in this study. [file gb-2014-15-4-r60-S8.zip › Rousseau2014/MCMC5C_IFs_0hr.txt]

1	5	0.9840239629726867	0.3783840722497865	7.0
1	7	0.5076218151728801	0.14750992466385876	5.0
1	9	0.531564184134748	0.10426483627165509	6.0
1	11	0.5236712120071821	0.234409833274114	7.0
1	13	0.6876928698092029	0.10970507631788394	7.0
1	15	0.45759766948536296	0.24300083503289008	6.0
1	17	0.5868300707609162	0.1851740897455809	7.0
1	19	0.4857036216614649	0.20127759622293523	7.0
1	23	0.5098931327311016	0.21731993870372068	7.0
1	25	0.33186240994247307	0.11162304873056704	7.0
1	27	0.24157898941691652	0.17906738901007557	5.0
1	29	1.3756831147086963	0.2124623362330476	7.0
1	31	0.41232032536708924	0.2903849755159611	7.0
1	33	0.5841009649393542	0.28016976628399093	7.0
1	35	1.6557246531469585	0.12330614351697047	4.0
1	37	0.48414052192979795	0.2240673683648248	7.0
1	39	1.0663411518587782	0.2913572726547062	4.0
1	41	0.25777088501359086	0.16031516796875228	7.0
2	5	0.5673215703259089	0.21071323538736944	7.0
2	7	0.4968782559666762	0.11577055049645382	5.0
2	9	0.5622066995722425	0.09228045900965025	4.0
2	11	0.7906824992351104	0.23083104239310018	7.0
2	13	1.1412767526440146	0.2811192550262536	7.0
2	15	0.7321139816879028	0.15849718580676755	5.0
2	17	0.3020619142942495	0.10517516690192276	7.0
2	19	0.42021490155637	0.1426002927776943	5.0
2	21	0.34383882260497833	0.0703043893384556	7.0
2	23	0.43747003620509883	0.1294560320650458	7.0
2	25	0.22943910656461788	0.07076317510007778	6.0
2	27	0.43478429084400766	0.1029813517966138	7.0
2	29	0.4242104743803171	0.21260713039630924	5.0
2	31	0.33438445346359436	0.1699030297659718	7.0
2	33	0.47806110036714644	0.20399745886711887	6.0
2	35	0.3101519609349171	0.12712495299408266	7.0
2	37	0.16321995426437458	0.1208286424627981	5.0
2	39	0.3249262366136802	0.09739859215892932	7.0
2	41	0.39140018218064737	0.08313379985895557	7.0
4	5	0.9159537733551903	0.24980699118275568	5.0
4	7	0.3859826211681967	0.13361966979966283	3.0
4	9	0.3186359468805518	0.08410750197611128	7.0
4	11	0.6618264906584826	0.1292724523008629	4.0
4	17	0.699818711442493	0.20764303384819685	7.0
4	21	0.8394150709077927	0.3298527925882088	7.0
4	25	0.5473637116633362	0.13131765059957393	7.0
4	27	0.6427648781409357	0.06595949892533483	7.0
4	31	0.47942552977552555	0.14722572207661605	7.0
4	33	0.6250036746524048	0.1768887069739135	7.0
4	35	0.4609325082157964	0.19698191723720962	5.0
4	37	0.32995615201399436	0.13139385023696534	7.0
4	39	0.30907087394467886	0.1592808603830098	7.0
4	41	0.2949000005706323	0.10510999241715464	7.0
6	3	0.5443759156008232	0.07015027274142842	7.0
6	5	0.646253179674954	0.24794899483547195	7.0
6	7	0.424575282484855	0.060411045120759975	6.0
6	9	0.41972700657033923	0.13269171086541365	7.0
6	11	0.482152315498073	0.14615381919255693	4.0
6	13	0.3919264710921085	0.061783874943876604	7.0
6	15	0.2433814972661207	0.11108616497717093	5.0
6	17	0.7069419578663535	0.18555105035723649	7.0
6	21	0.842951369158853	0.26042783594043456	7.0
6	25	0.34387804731641924	0.1366430586201626	7.0
6	27	0.40485469335177343	0.08314597358058708	4.0
6	29	0.7156617407715709	0.10279887973080841	7.0
6	31	0.40878760598056835	0.2374731632172456	6.0
6	33	0.4935709294028528	0.26247222703055473	7.0
6	35	0.33601704220264084	0.1759250707164104	7.0
6	37	0.29832110821008395	0.1042203945083082	6.0
6	39	0.30436228472977656	0.17646361956594375	4.0
6	41	0.2585048493931602	0.16730493213340414	7.0
8	3	2.122878780296934	0.4079088113990988	6.0
8	5	0.9360896533948715	0.14304417021253107	4.0
8	9	0.8946365270326795	0.3163002762208645	6.0
8	11	1.1473818953693784	0.18116671781222354	4.0
8	13	1.9247750801154289	0.3722269373164173	7.0
8	15	0.40202857510381024	0.1003671110947749	7.0
8	17	2.488373668718758	0.7414037508719191	7.0
8	19	0.8530955553129563	0.06768317326686737	6.0
8	21	0.8272067630355188	0.11368678483680014	3.0
8	23	0.8264869451553989	0.19436089731180956	4.0
8	25	0.29171059796661325	0.0423340664412498	5.0
8	27	0.2597229901999954	0.0671718875020787	3.0
8	29	0.36273027825150145	0.06877188566891064	3.0
8	31	0.7456747287439228	0.10950053512439446	7.0
8	33	0.1661947113469593	0.03033212689795955	5.0
8	35	0.25959797550997454	0.01144133017231301	4.0
8	37	0.16239172011944494	0.020110370863502328	4.0
8	39	3.7016949599111078	1.0542179098326845	7.0
8	41	0.2724552766132412	0.04318908977391647	7.0
10	5	0.980551579161897	0.7012777347211671	3.0
10	9	0.5001815737047789	0.10882127422418153	6.0
10	11	2.745512124194851	0.9049040601280547	7.0
10	17	0.6600873834883624	0.35230770577889375	7.0
10	19	0.6611280518709209	0.34764407460651947	7.0
10	21	0.30901280171945866	0.01475872141114123	4.0
10	23	0.48180467394608517	0.1126258614759019	7.0
10	25	0.20581312627229584	0.007803328643556297	3.0
10	27	2.255363278612163	0.8639101514203952	7.0
10	33	0.2936120400304097	0.0877753955257214	3.0
10	35	0.1254716244843866	0.016213652412375705	4.0
10	37	1.3064400084028684	0.46300276334929824	7.0
10	39	0.3578278686941316	0.06258448750588537	7.0
10	41	0.35676479483844115	0.055660407672857466	3.0
12	3	1.013787453788199	0.13146535262728282	6.0
12	5	0.5147087227363861	0.15087827062848833	6.0
12	7	0.2565721834216805	0.02102007719473623	2.0
12	9	0.2911651442189242	0.06072871591155741	6.0
12	11	1.3526073022716276	0.31027244283912137	7.0
12	13	2.2780481739837453	0.3247285913047858	7.0
12	15	0.49180157387487783	0.18165258631566095	6.0
12	17	0.5078882501903064	0.06854746726450192	6.0
12	19	0.36034931649000246	0.06584922124334947	4.0
12	21	0.4711011791191044	0.1873398395133823	4.0
12	23	0.31440153842615387	0.028451775615808004	7.0
12	25	0.27704902520089497	0.02147979430355368	4.0
12	27	0.10227386645181762	0.02309816473803854	3.0
12	29	0.436280886299639	0.06442193123293236	7.0
12	31	0.19070893964991603	0.039269269485662874	5.0
12	33	0.35741507059871536	0.06686757919777533	4.0
12	35	0.15353135820826153	0.045178695791866	2.0
12	37	1.0201988791708232	0.2302825260161598	6.0
12	39	0.34106195465181016	0.041229323828478555	7.0
12	41	0.13201826517258897	0.01456864977386541	6.0
14	3	0.6406113143906379	0.06334064761064315	6.0
14	5	0.4880802104049929	0.1838556337255109	7.0
14	9	0.5671605464791085	0.22028766849036036	3.0
14	11	0.7468136726197563	0.13721324055391854	6.0
14	13	3.6355659074009066	0.7926849992607115	6.0
14	15	0.4608132745860011	0.30065535570523566	7.0
14	17	0.6072232181500239	0.12336289961387158	7.0
14	19	1.6871142245307262	0.4875986967514051	5.0
14	21	0.18574397509359905	0.03320111028671147	6.0
14	23	1.6812080324647023	0.4676815012858009	7.0
14	25	0.2584180648557316	0.049970041607559544	4.0
14	27	0.4278169523783525	0.03895204877728074	5.0
14	29	0.49173546837765086	0.09134430427591334	5.0
14	31	0.17739734573282012	0.07749618402898206	5.0
14	33	0.1270710673767228	0.05393748178985163	5.0
14	35	0.1956855795054221	0.03775690565958102	4.0
14	37	0.8051763096604234	0.2069865534192722	6.0
14	39	0.17076174447720088	0.06537058295790117	4.0
14	41	0.20061827800054077	0.03246423381917732	5.0
16	3	1.1837865692505598	0.16792066490669655	7.0
16	5	1.4432884477472103	0.6121742108241139	7.0
16	7	0.48279439089078513	0.12447610938697717	5.0
16	9	0.6632397220420937	0.137856659108547	3.0
16	11	1.020419831166457	0.25170502155465685	7.0
16	13	1.526082526051728	0.3561010040519761	7.0
16	15	0.7698073166190867	0.3873693860620134	7.0
16	17	1.3403881925390941	0.4543668919000551	6.0
16	19	0.8758589047859019	0.357290152265987	5.0
16	21	0.6684435230679082	0.248357375074032	7.0
16	23	0.9400467631528449	0.4201730442810657	7.0
16	25	0.7325503586267044	0.26403191905075796	7.0
16	27	0.4092422618305398	0.061067574369126125	6.0
16	29	1.041968538279565	0.19590385560976076	6.0
16	33	0.9923450624260036	0.4165245704985856	7.0
16	35	0.4343507714077476	0.12399615000844398	5.0
16	37	0.33837350276138967	0.06772473487824548	3.0
18	3	1.4067983964123403	0.22669552666102968	6.0
18	5	0.5225901413154016	0.1454491270869415	7.0
18	9	0.7329265392365784	0.17785138085461077	5.0
18	11	0.9881995609062527	0.2091045110927007	6.0
18	15	0.48114935376292683	0.19800834569507061	6.0
18	17	1.5161869130585048	0.245866682702867	7.0
18	19	1.6055998005484529	0.33233904142247794	5.0
18	21	1.0511584250363413	0.31741491330951027	7.0
18	23	1.5113810417400808	0.20025101662394365	5.0
18	25	0.6218695558142187	0.06702824024830221	5.0
18	27	0.5103510217580983	0.049099718276466496	5.0
18	29	0.8543865573350666	0.09956382218996736	5.0
18	31	0.6188981814161089	0.11220655621956434	6.0
18	33	0.6516014394651746	0.18016042268418642	5.0
18	35	1.8338179414488969	0.25143547705611374	7.0
18	37	0.3359503861848879	0.08424245059212007	3.0
18	39	0.34953117799029054	0.11436280051349997	6.0
18	41	0.4582989613202083	0.12140095939931793	4.0
20	3	0.8723513240302603	0.07375643576097757	7.0
20	5	0.3809091946065169	0.18633534708170643	7.0
20	9	1.8684243036127843	0.5363434703815406	7.0
20	11	0.6556238628911022	0.10608275047859672	7.0
20	15	0.4927819293267808	0.12794145203514565	7.0
20	17	1.4690086074808342	0.1060045857098686	7.0
20	19	0.9699049135154028	0.1120541587432631	5.0
20	21	0.8714072014498572	0.32695394162678465	7.0
20	23	0.9684845378614819	0.13798395055161444	7.0
20	25	0.5746993656409154	0.14221903639869957	5.0
20	27	0.6276596672391869	0.09939027023661498	7.0
20	29	1.39487531177385	0.15051969925052477	4.0
20	31	0.4338554454655793	0.08637127353054191	7.0
20	33	0.6792132652213726	0.13043646345180043	7.0
20	35	0.4400981580638881	0.1264747369781788	7.0
20	37	0.6082976655314963	0.20356434155496878	7.0
20	39	0.5358193807861749	0.15036239844060492	7.0
20	41	0.19469436523745912	0.08917103360671681	6.0
22	5	0.6802955068195436	0.3113491400515829	7.0
22	9	0.3562828079557292	0.15260915702262012	7.0
22	11	0.5258935375291295	0.059780186584748075	6.0
22	17	0.7302213503071869	0.2607729815139062	7.0
22	21	0.8816365073838403	0.3832567020879627	6.0
22	33	0.7421154628743035	0.22893130873562603	7.0
22	35	0.444276693925128	0.14503083132173408	7.0
22	37	0.33723565060466243	0.1428508193686013	7.0
22	39	0.21965563016768233	0.08499836779859996	5.0
22	41	0.23695589230747685	0.045736771344272155	6.0
24	3	1.3466096639990506	0.18572359664906815	7.0
24	7	1.3576038522424498	0.44411052447577093	7.0
24	9	0.7771541248923491	0.3486031485847184	7.0
24	11	0.7933815350022435	0.369336047629701	7.0
24	13	0.9808131596620351	0.3183888649914561	6.0
24	15	1.4285668181837956	0.5936467118042805	6.0
24	17	1.0631466353695895	0.4220142952119545	7.0
24	19	1.6925051042318757	0.39129129805517854	5.0
24	21	1.0717115448024421	0.5536004225295983	7.0
24	23	1.7244696132479398	0.4167322693045976	7.0
24	25	2.205194228613876	0.3486015077683435	6.0
24	27	2.3309924990761837	0.39150776263566367	7.0
24	29	3.3356992179520204	1.1025845933280354	7.0
24	31	2.0174534749661612	0.5265986555792416	5.0
24	33	2.0757721541195977	0.4623973680703145	4.0
24	35	1.386583294644721	0.5110568014929262	7.0
24	37	1.0293744012635486	0.2825335450202522	7.0
24	39	0.9472304263996796	0.22239728812913562	7.0
24	41	0.5561708958208117	0.3938594118353533	7.0
26	5	0.3918784245874033	0.20884865622106635	5.0
26	7	1.4574670684660003	0.2359656363427587	5.0
26	9	1.1205463466506804	0.3021760169837231	7.0
26	11	0.8176594084438819	0.26905885820716824	6.0
26	13	1.4025544327566026	0.4009499907914968	6.0
26	17	0.6956196151967149	0.2684050758138632	5.0
26	19	2.132667759685524	0.25652483996807857	5.0
26	21	0.7767295285709132	0.242603279227659	7.0
26	23	2.122918425330396	0.22034241145703454	5.0
26	25	4.836181296104995	1.5605437163980933	5.0
26	27	8.65434212797358	1.9830134076073223	5.0
26	29	4.708310973688208	1.298042348241177	6.0
26	31	2.5128047667868296	0.4361781409710061	7.0
26	33	2.161149500522294	0.33986558189402755	7.0
26	35	1.0802187960628964	0.5688302741154223	3.0
26	37	1.0361998305794575	0.3671877725567318	5.0
26	39	1.3200417722102267	0.18786891184145169	7.0
26	41	0.6236188742227408	0.14373721394083636	6.0
28	3	0.9555710767221564	0.2481621701062198	7.0
28	5	0.37256358317180555	0.27300028471189447	7.0
28	7	0.5699182322062101	0.0531255877787529	4.0
28	11	0.41003917224706327	0.11574473234042404	6.0
28	13	0.6587223074662809	0.14821376034675499	6.0
28	15	0.6293939280410161	0.22024671943882934	7.0
28	17	0.5574454201903193	0.12883072584180794	7.0
28	19	0.7742169689227668	0.11647520831984062	6.0
28	21	0.6308510032056255	0.09123357216477082	6.0
28	23	0.6559909009760473	0.1278906891293775	7.0
28	25	1.7396517741114366	0.3611872662191823	7.0
28	27	3.433918061721009	0.689717222472809	7.0
28	29	3.1040627350750345	0.5682419757113925	6.0
28	31	1.413582484303013	0.3636694187132722	7.0
28	33	1.2593662776361025	0.2252954343354333	6.0
28	35	0.7502308514846864	0.1121949916942642	7.0
28	37	0.5702855273178911	0.10197528555654184	6.0
28	39	0.3752242848948118	0.20199486386246684	6.0
28	41	0.34159260830457816	0.09373049167774312	7.0
30	5	0.2516423367370406	0.10143020468455469	3.0
30	17	0.3571519276790668	0.042358292225563796	5.0
30	19	0.7137298399957874	0.17505999780682513	6.0
30	21	0.2089102862962547	0.042671217891209735	5.0
30	23	0.6069628675920199	0.11500537395506054	7.0
30	27	1.1934869165258974	0.4956158832256154	5.0
30	35	0.4165420878660678	0.04749425407906083	5.0
30	37	0.2713054780249482	0.01755229975141236	4.0
30	39	0.6669305013434556	0.09066616555649587	6.0
32	3	0.5870238894624966	0.17322004055380316	5.0
32	5	0.25573624137720347	0.1683040873056842	7.0
32	9	0.459268877083754	0.17840013739699875	5.0
32	11	0.3467489490766444	0.19325486783027357	4.0
32	15	0.4962484370258301	0.25174062139757286	7.0
32	17	0.37790438428666645	0.15233982300496446	6.0
32	19	0.4655231176943068	0.1035708745536766	7.0
32	21	0.4381994132777053	0.2623009888576523	7.0
32	23	0.4930074636059139	0.24096338518346638	7.0
32	25	1.146520599378464	0.40958655347794126	7.0
32	27	1.1913076420671052	0.3594423305983835	7.0
32	29	2.307213093959436	0.6337705756409991	7.0
32	31	1.6255308061298697	0.513050854607955	6.0
32	33	2.1048974583949147	0.40373458277729707	7.0
32	35	0.7507161891983049	0.14620305932046318	7.0
32	37	0.7607112064339199	0.31236479343840823	6.0
32	39	0.9082449388562094	0.08994470269167747	7.0
32	41	0.2771753032868634	0.0942114771517101	6.0
34	9	0.9915751701940109	0.19495021296998863	6.0
34	17	0.34308499475297605	0.06906291496987522	5.0
34	21	1.3312376129930577	0.40352541162611544	7.0
34	31	0.5985865981388467	0.07327746280558096	5.0
34	33	1.0764808792052372	0.29123499351228854	7.0
34	35	0.39219192430861377	0.053901125522124484	4.0
34	37	0.3320923464460978	0.09694201739024011	3.0
34	39	0.6229817265132066	0.11812276076079233	6.0
36	3	0.3545333731557408	0.0583442895399658	6.0
36	9	0.5422293783849728	0.0686471263552753	7.0
36	11	0.20310863529730752	0.11336747724117519	7.0
36	13	0.2509274339410343	0.03323424652245998	4.0
36	15	0.2222403819328099	0.12937634936185288	7.0
36	17	0.3042459581034881	0.2190782705131498	7.0
36	19	0.30156638955915543	0.049372797121608476	3.0
36	21	0.20206786907112476	0.13496837319287247	7.0
36	25	0.24033447757961218	0.025593018943552533	4.0
36	27	0.6795689797075001	0.07815883113622069	7.0
36	29	0.8817990946168488	0.1781248769133809	5.0
36	31	0.2705541449784691	0.16179469547703426	4.0
36	33	0.4843602524465487	0.11939732294587803	7.0
36	35	0.587280228918807	0.1339179795344435	7.0
36	37	1.3487740177008856	0.3536017135211618	7.0
36	39	0.7746411444573866	0.12910475797634843	7.0
36	41	0.2040754033683432	0.12038031996489103	7.0
38	3	0.4565764014940427	0.27582229075139775	6.0
38	5	0.5010993446898037	0.28980346519825445	7.0
38	7	0.8568066560222413	0.2394771088298547	5.0
38	9	0.6698846200987807	0.09329842707057058	5.0
38	11	0.5342421181749079	0.1319788151213579	7.0
38	13	0.4344121424603834	0.19999726876695378	5.0
38	15	0.606128117771284	0.2630359496794308	6.0
38	17	0.3522682725198945	0.11595919436354206	7.0
38	19	0.3900263385901264	0.17713919951589327	6.0
38	21	0.4341969974085699	0.17085056964774203	7.0
38	23	0.3368123795649867	0.18139241398938882	6.0
38	25	0.6101202648282059	0.13466680426414288	7.0
38	27	0.6121493614362807	0.21035813034398368	7.0
38	29	1.1837804730720978	0.14703890764883748	7.0
38	31	1.5323362165081928	0.25855049181189765	7.0
38	33	1.4278759354874209	0.2036153338826816	6.0
38	35	1.144037103966463	0.18447711891514051	4.0
38	37	1.5265045262651074	0.3896662389351061	7.0
38	39	2.4011950930127424	0.4554990025445995	7.0
38	41	0.5891822814541744	0.16147843840331177	6.0
40	3	0.5522222314712453	0.08346752398650364	4.0
40	11	0.3427993821443864	0.045958273052361456	6.0
40	17	0.39955365552780947	0.03872265493639563	4.0
40	19	0.6172699712215975	0.19308392232971322	4.0
40	21	0.25689745185203233	0.04699703148130566	6.0
40	23	0.3669945235460765	0.09128954437623261	6.0
40	27	0.31197904194942694	0.0622101780038641	5.0
40	31	0.32824650763085345	0.09264332878310168	4.0
40	33	0.3272192686775205	0.05315635480279174	5.0
40	35	0.5038128899278507	0.15439063562309055	7.0
40	37	0.4245777577956626	0.08675144882153107	4.0
40	39	0.9964995076513823	0.14110306904668524	5.0
40	41	0.25872499579137964	0.035427096173981834	5.0
