# Supplementary material for: Classifying leukemia types with chromatin conformation data
Source: Genome Biol. 2014 Apr 30;15(4):R60. doi: 10.1186/gb-2014-15-4-r60 (PMC4038739; doi:10.1186/gb-2014-15-4-r60)
Supplement: Additional file 8 — This file contains the source code for all the software used in this study. [file gb-2014-15-4-r60-S8.zip › Rousseau2014/README__MCMC5C.txt]

===  MCMC5C  ===


===  Description  ===
The program generates a representative ensemble of structure models from the posterior probability distribution defined by the specified interaction frequency data. The models are sampled using Markov chain Monte Carlo simulation with Metropolis-Hastings sampling. Models are collected at regular intervals during the simulation to form the ensemble. The model with the highest likelihood seen across the entire length of the run is reported as the best structure and all of the run data is output to a new folder labelled with a timestamp when the simulation was launched.


===  Parameters  ===

first parameter: the interaction frequency file (as output by the 'IFcalculator' program, should have five columns: first probe index, second probe index, IF value, standard deviation value, count value)(probe indices must start at one (1) and not have any gaps).

second parameter: the file containing the genomic coordinates for each probe in the IF file (a file with no header and one entry per row corresponding to the probes (in order) in the IF file (should have the same number of lines as there exist unique probes in the IF file)).

third parameter: the run length (total number of sampling steps).

fourth parameter: the number of structures to collect in the ensemble (if less than the run length, then the sampling will be evenly thinned).

fifth parameter: maximum step size for any single translation vector.

sixth parameter: exponent for the interaction frequency data model (IF = 1 / (distance^exponent)).

seventh parameter: initial structure case to use (there are exactly seven pre-existing options to choose from)
				0: use an initial structure from file as specified by the initial_structure_filename
				1: use a small cube with side length [0, 0.01[
				2: use a cube with side length = 10 * avgIF^exponent
				3: use a spiral with small random noise
				4: use a straight line with small random noise
				5: use a circle with no noise
				6: use a circle with some noise

eight parameter: initial structure filename (cannot be left blank but is ignored if the initial structure case is any value other than zero (0)).

ninth parameter: single point translation move fraction (the fraction of the sampling moves that are single point translations).

tenth parameter: block translation move fraction (the fraction of the sampling moves that are block translations).

eleventh parameter: mirror move fraction (the fraction of the sampling moves that are mirror moves).

twelfth parameter: maximum neighbour distance (the maximum distance to allow between any pair of neighbouring points in the structure).


===  Command line examples  ===

java -jar MCMC5C_Galaxy.jar IFs.txt Fragments.txt 1000000 100 0.05 2 6 placeholder.txt 0.80 0.10 0.10 10.0


===  Notes  ===
	-the number of structures to output should be chosen such that the run length is evenly divisible by it
	-default value for the exponent should be 2
	-default value for the initial structure case should be 6 (can only be a value chosen in the interval [0,6])
	-default value for the maximum neighbour distance should be 10.0
	-the initial structure filename must be specified but will act as a placeholder and be ignored if any initial structure case is chosen other than zero (0)
	-the move fractions for the single point, block translation, and mirror moves must sum to exactly one (1.0)
	-the maximum neighbour distance parameter can be set to a negative value to ignore the constraint
	-undocumented thirteenth and fourteenth parameters can be used to specify the input and output path folders, respectively
